# Supplementary material for: An exploratory study on the preparation of metallic rhenium (Re) and ReO3 via non-contact solution plasma electrolysis
Source: PLoS One. 2025 Dec 8;20(12):e0338178. doi: 10.1371/journal.pone.0338178 (PMC12685202; doi:10.1371/journal.pone.0338178)
Supplement: S1 Data — (ZIP) [file pone.0338178.s002.zip]

Archive with 17 entries (15 files):
- raw data/
- raw data/Fig. 11 UV-vis absorption spectra.xlsx
- raw data/Fig.10.xlsx
- raw data/Fig.8.xlsx
- raw data/Fig.9.xlsx
- raw data/Fig.S1.xlsx
- raw data/SEM/
- raw data/SEM/Fig.1 b.jpg
- raw data/SEM/Fig.2.jpg
- raw data/SEM/Fig.3b.jpg
- raw data/SEM/Fig.4a.jpg
- raw data/SEM/Fig.5a.jpg
- raw data/SEM/Fig.5b.jpg
- raw data/SEM/Fig.6b.jpg
- raw data/SEM/Fig.7a.jpg
- raw data/SEM/Fig.7b.jpg
- raw data/XRD raw data Figs.1,3,4,6.xlsx
