# Supplementary material for: An exploratory study on the preparation of metallic rhenium (Re) and ReO3 via non-contact solution plasma electrolysis
Source: PLoS One. 2025 Dec 8;20(12):e0338178. doi: 10.1371/journal.pone.0338178 (PMC12685202; doi:10.1371/journal.pone.0338178)
Supplement: S1 Data — (ZIP) [file pone.0338178.s002.zip › raw data/Fig. 11 UV-vis absorption spectra.xlsx]

## Sheet: Sheet1
wave length (nm)	UV-Vis absorbance	wave length (nm)	UV-Vis absorbance	wave length (nm)	UV-Vis absorbance	wave length (nm)	UV-Vis absorbance
1100	0.19421	1100	0.03411	1100	0.017	800	0.27175
1099	0.2199	1099	0.06839	1099	0.01724	799	0.26963
1098	0.20101	1098	0.0321	1098	0.01373	798	0.27237
1097	0.203	1097	0.05267	1097	0.01739	797	0.27319
1096	0.2075	1096	0.0447	1096	0.01685	796	0.27614
1095	0.18431	1095	0.0504	1095	0.00655	795	0.27858
1094	0.21353	1094	0.0686	1094	-0.000357	794	0.28127
1093	0.19852	1093	0.05019	1093	0.01919	793	0.27853
1092	0.19117	1092	0.0547	1092	0.0105	792	0.28232
1091	0.2157	1091	0.04909	1091	0.0133	791	0.28246
1090	0.20744	1090	0.04298	1090	0.02052	790	0.28214
1089	0.18459	1089	0.02787	1089	0.00863	789	0.28409
1088	0.18696	1088	0.04249	1088	0.00739	788	0.28596
1087	0.20923	1087	0.05138	1087	0.01328	787	0.28497
1086	0.20149	1086	0.05199	1086	0.01373	786	0.28752
1085	0.19834	1085	0.03842	1085	0.000628	785	0.2927
1084	0.20656	1084	0.06242	1084	0.01449	784	0.29246
1083	0.17958	1083	0.0415	1083	0.00765	783	0.29093
1082	0.21693	1082	0.0679	1082	0.01908	782	0.29174
1081	0.20291	1081	0.05156	1081	0.00455	781	0.29418
1080	0.20323	1080	0.03302	1080	0.01378	780	0.29202
1079	0.20822	1079	0.05135	1079	0.01463	779	0.29661
1078	0.2208	1078	0.0557	1078	0.02896	778	0.29567
1077	0.1919	1077	0.05324	1077	-0.00255	777	0.29833
1076	0.22284	1076	0.0701	1076	0.03233	776	0.29977
1075	0.20288	1075	0.05715	1075	0.02702	775	0.30173
1074	0.2074	1074	0.04892	1074	0.01379	774	0.30211
1073	0.20883	1073	0.05488	1073	0.02264	773	0.30424
1072	0.21915	1072	0.05346	1072	0.02269	772	0.30437
1071	0.20643	1071	0.04934	1071	0.01313	771	0.3055
1070	0.2174	1070	0.05909	1070	0.02232	770	0.30911
1069	0.20172	1069	0.06034	1069	0.01928	769	0.31177
1068	0.22099	1068	0.06117	1068	0.01892	768	0.31099
1067	0.21724	1067	0.04552	1067	0.01859	767	0.31241
1066	0.21245	1066	0.05382	1066	0.02824	766	0.31632
1065	0.21242	1065	0.04546	1065	0.01975	765	0.31422
1064	0.22237	1064	0.06238	1064	0.02551	764	0.31738
1063	0.21668	1063	0.06002	1063	0.01539	763	0.31955
1062	0.20631	1062	0.04644	1062	0.01245	762	0.31812
1061	0.21429	1061	0.05143	1061	0.01474	761	0.31993
1060	0.21298	1060	0.05848	1060	0.01221	760	0.32478
1059	0.20333	1059	0.04934	1059	0.00393	759	0.32322
1058	0.21479	1058	0.04483	1058	0.01065	758	0.32673
1057	0.21091	1057	0.05448	1057	0.01896	757	0.32693
1056	0.2206	1056	0.05452	1056	0.01227	756	0.32766
1055	0.20971	1055	0.05283	1055	0.01858	755	0.33301
1054	0.20916	1054	0.04783	1054	0.01445	754	0.33129
1053	0.2185	1053	0.0529	1053	0.01758	753	0.33622
1052	0.20751	1052	0.05239	1052	0.00429	752	0.33685
1051	0.21925	1051	0.05819	1051	0.02191	751	0.3396
1050	0.2183	1050	0.05073	1050	0.01657	750	0.33904
1049	0.20921	1049	0.04486	1049	0.00986	749	0.34237
1048	0.21916	1048	0.04521	1048	0.01016	748	0.3402
1047	0.21468	1047	0.05391	1047	0.02032	747	0.34705
1046	0.22165	1046	0.04796	1046	0.01647	746	0.34973
1045	0.21658	1045	0.0516	1045	0.02065	745	0.34991
1044	0.22604	1044	0.05831	1044	0.02327	744	0.35234
1043	0.21446	1043	0.05157	1043	0.01309	743	0.35587
1042	0.21485	1042	0.05018	1042	0.01853	742	0.35466
1041	0.22279	1041	0.05685	1041	0.01909	741	0.35861
1040	0.21496	1040	0.04406	1040	0.01017	740	0.36176
1039	0.21676	1039	0.05057	1039	0.01511	739	0.35917
1038	0.21439	1038	0.05081	1038	0.01907	738	0.36407
1037	0.21818	1037	0.04834	1037	0.01248	737	0.366
1036	0.22108	1036	0.05398	1036	0.01326	736	0.36906
1035	0.22021	1035	0.05235	1035	0.01688	735	0.37125
1034	0.22223	1034	0.05186	1034	0.01521	734	0.37612
1033	0.22445	1033	0.05182	1033	0.01087	733	0.37722
1032	0.21514	1032	0.05062	1032	0.01468	732	0.38102
1031	0.21629	1031	0.04841	1031	0.01352	731	0.38184
1030	0.22882	1030	0.05431	1030	0.01584	730	0.38625
1029	0.21985	1029	0.05038	1029	0.0157	729	0.38572
1028	0.21593	1028	0.04551	1028	0.0091	728	0.39185
1027	0.22432	1027	0.04886	1027	0.01329	727	0.39493
1026	0.22262	1026	0.0539	1026	0.01471	726	0.39495
1025	0.22472	1025	0.04815	1025	0.0127	725	0.39809
1024	0.2229	1024	0.04972	1024	0.01047	724	0.40134
1023	0.21965	1023	0.04468	1023	0.00891	723	0.4051
1022	0.21659	1022	0.04375	1022	0.00899	722	0.40591
1021	0.2229	1021	0.0519	1021	0.01635	721	0.41227
1020	0.22731	1020	0.04959	1020	0.01306	720	0.41239
1019	0.22593	1019	0.04658	1019	0.00994	719	0.4162
1018	0.22588	1018	0.05382	1018	0.01462	718	0.42179
1017	0.2247	1017	0.04279	1017	0.00976	717	0.4206
1016	0.22725	1016	0.04584	1016	0.01466	716	0.42467
1015	0.22463	1015	0.04595	1015	0.01238	715	0.42576
1014	0.22845	1014	0.04755	1014	0.0138	714	0.43198
1013	0.22384	1013	0.04667	1013	0.01208	713	0.43718
1012	0.22516	1012	0.04518	1012	0.01181	712	0.4414
1011	0.22857	1011	0.045	1011	0.01152	711	0.44201
1010	0.22905	1010	0.04671	1010	0.0125	710	0.445
1009	0.23363	1009	0.04838	1009	0.01468	709	0.44818
1008	0.22669	1008	0.0486	1008	0.0139	708	0.45347
1007	0.22687	1007	0.04681	1007	0.011	707	0.45349
1006	0.22919	1006	0.0499	1006	0.012	706	0.45636
1005	0.22719	1005	0.04718	1005	0.01299	705	0.46192
1004	0.23287	1004	0.04982	1004	0.01624	704	0.46646
1003	0.23091	1003	0.04407	1003	0.01034	703	0.46834
1002	0.23372	1002	0.04986	1002	0.01242	702	0.4737
1001	0.23117	1001	0.04764	1001	0.01295	701	0.47759
1000	0.23296	1000	0.04497	1000	0.01006	700	0.48151
999	0.23256	999	0.0498	999	0.01409	699	0.48495
998	0.2328	998	0.04632	998	0.01212	698	0.48922
997	0.23415	997	0.04799	997	0.01193	697	0.4917
996	0.23444	996	0.04678	996	0.01156	696	0.49545
995	0.23744	995	0.04662	995	0.01156	695	0.50012
994	0.238	994	0.04797	994	0.0125	694	0.50272
993	0.23827	993	0.04876	993	0.01238	693	0.50673
992	0.23841	992	0.04865	992	0.01279	692	0.51296
991	0.23691	991	0.04959	991	0.01108	691	0.51427
990	0.23764	990	0.04462	990	0.01109	690	0.51854
989	0.2422	989	0.05195	989	0.01939	689	0.52262
988	0.23909	988	0.05066	988	0.01472	688	0.52731
987	0.23916	987	0.0476	987	0.01264	687	0.5315
986	0.24623	986	0.05099	986	0.01397	686	0.53444
985	0.24217	985	0.04541	985	0.01168	685	0.53846
984	0.24272	984	0.04617	984	0.01352	684	0.54116
983	0.24493	983	0.04697	983	0.01381	683	0.54572
982	0.24665	982	0.04927	982	0.01495	682	0.54861
981	0.24597	981	0.04814	981	0.01295	681	0.55094
980	0.24642	980	0.0484	980	0.01282	680	0.5552
979	0.24687	979	0.05051	979	0.01388	679	0.55742
978	0.25123	978	0.05069	978	0.01282	678	0.56116
977	0.25048	977	0.04816	977	0.01363	677	0.5654
976	0.25046	976	0.05045	976	0.01286	676	0.56745
975	0.25028	975	0.04862	975	0.01303	675	0.57042
974	0.24977	974	0.04712	974	0.0136	674	0.57461
973	0.25323	973	0.05009	973	0.01463	673	0.57684
972	0.25216	972	0.04965	972	0.01255	672	0.5805
971	0.25301	971	0.04746	971	0.01312	671	0.58189
970	0.25429	970	0.04956	970	0.01375	670	0.58517
969	0.25222	969	0.05115	969	0.01502	669	0.58813
968	0.25417	968	0.04963	968	0.01406	668	0.58973
967	0.25506	967	0.04708	967	0.01099	667	0.59333
966	0.25797	966	0.04838	966	0.01726	666	0.5962
965	0.2549	965	0.04771	965	0.01098	665	0.59962
964	0.26014	964	0.04922	964	0.01358	664	0.60297
963	0.25811	963	0.04845	963	0.00956	663	0.6041
962	0.25574	962	0.04798	962	0.01223	662	0.60575
961	0.2582	961	0.04703	961	0.01402	661	0.60674
960	0.25655	960	0.04487	960	0.01176	660	0.61016
959	0.25364	959	0.04584	959	0.00952	659	0.61272
958	0.26251	958	0.04846	958	0.0118	658	0.61605
957	0.2595	957	0.04795	957	0.00985	657	0.61736
956	0.25884	956	0.04852	956	0.01078	656	0.61839
955	0.26214	955	0.044	955	0.01088	655	0.62023
954	0.26293	954	0.04601	954	0.01099	654	0.62223
953	0.26409	953	0.04723	953	0.01171	653	0.62484
952	0.26368	952	0.04791	952	0.012	652	0.62954
951	0.2668	951	0.04977	951	0.01208	651	0.62876
950	0.26515	950	0.04838	950	0.0111	650	0.63216
949	0.26692	949	0.0498	949	0.01373	649	0.63467
948	0.27299	948	0.05285	948	0.01433	648	0.63381
947	0.2719	947	0.05364	947	0.01581	647	0.63768
946	0.27157	946	0.05169	946	0.01359	646	0.64205
945	0.27362	945	0.05342	945	0.01442	645	0.64371
944	0.27485	944	0.05534	944	0.01486	644	0.64102
943	0.27611	943	0.05474	943	0.01383	643	0.64338
942	0.27272	942	0.05198	942	0.01238	642	0.64549
941	0.27804	941	0.05375	941	0.01542	641	0.64866
940	0.27924	940	0.05526	940	0.01467	640	0.65041
939	0.27745	939	0.05376	939	0.01457	639	0.64973
938	0.27934	938	0.05489	938	0.01435	638	0.65201
937	0.28101	937	0.05718	937	0.01596	637	0.65518
936	0.28293	936	0.05493	936	0.01564	636	0.655
935	0.28215	935	0.05636	935	0.01406	635	0.65719
934	0.28563	934	0.05738	934	0.01683	634	0.66004
933	0.2887	933	0.05617	933	0.01602	633	0.66054
932	0.28619	932	0.05771	932	0.01758	632	0.66367
931	0.28658	931	0.05711	931	0.01674	631	0.66612
930	0.28512	930	0.05554	930	0.01553	630	0.66727
929	0.28622	929	0.05647	929	0.01651	629	0.66739
928	0.29157	928	0.05806	928	0.01651	628	0.66958
927	0.28869	927	0.05605	927	0.01699	627	0.67023
926	0.29386	926	0.05979	926	0.01868	626	0.67342
925	0.29598	925	0.05924	925	0.01766	625	0.67443
924	0.29259	924	0.05671	924	0.01636	624	0.67691
923	0.2927	923	0.05757	923	0.0173	623	0.67902
922	0.29419	922	0.05941	922	0.01683	622	0.68187
921	0.29587	921	0.05888	921	0.01742	621	0.68137
920	0.29513	920	0.05961	920	0.01654	620	0.68463
919	0.29625	919	0.0594	919	0.01658	619	0.68596
918	0.29896	918	0.05947	918	0.01751	618	0.69013
917	0.29939	917	0.05935	917	0.01726	617	0.69206
916	0.30056	916	0.06006	916	0.01659	616	0.69278
915	0.30069	915	0.06056	915	0.01745	615	0.69378
914	0.30171	914	0.05894	914	0.01641	614	0.69829
913	0.30552	913	0.05975	913	0.01767	613	0.69945
912	0.30448	912	0.06083	912	0.01813	612	0.69964
911	0.30532	911	0.06033	911	0.01727	611	0.70473
910	0.30759	910	0.06176	910	0.01743	610	0.7064
909	0.30471	909	0.06103	909	0.01708	609	0.70893
908	0.30601	908	0.05856	908	0.01493	608	0.71229
907	0.30903	907	0.06225	907	0.01726	607	0.71359
906	0.30925	906	0.06009	906	0.0177	606	0.71815
905	0.31085	905	0.06061	905	0.01766	605	0.71988
904	0.31083	904	0.06054	904	0.01625	604	0.72158
903	0.31051	903	0.06143	903	0.0176	603	0.72498
902	0.31257	902	0.06216	902	0.01776	602	0.72847
901	0.31427	901	0.06143	901	0.01827	601	0.72868
900	0.31602	900	0.06201	900	0.01752	600	0.73152
899	0.31732	899	0.06212	899	0.01852	599	0.73385
898	0.31668	898	0.06166	898	0.01742	598	0.73696
897	0.31879	897	0.06315	897	0.01745	597	0.74116
896	0.3194	896	0.0622	896	0.01795	596	0.74376
895	0.32009	895	0.06182	895	0.01762	595	0.7486
894	0.32111	894	0.06104	894	0.01702	594	0.74876
893	0.31931	893	0.06078	893	0.01539	593	0.75106
892	0.32508	892	0.06424	892	0.01943	592	0.75471
891	0.32464	891	0.06044	891	0.01966	591	0.76023
890	0.32539	890	0.06355	890	0.01904	590	0.76086
889	0.32447	889	0.06326	889	0.01859	589	0.7675
888	0.32669	888	0.06376	888	0.01918	588	0.77103
887	0.32919	887	0.0653	887	0.01864	587	0.77215
886	0.32911	886	0.0633	886	0.01623	586	0.77804
885	0.32855	885	0.06203	885	0.01681	585	0.77929
884	0.33176	884	0.06404	884	0.0177	584	0.78047
883	0.33275	883	0.06405	883	0.01838	583	0.78949
882	0.33387	882	0.06436	882	0.01844	582	0.79102
881	0.33415	881	0.06482	881	0.01848	581	0.79505
880	0.33563	880	0.0628	880	0.01657	580	0.79909
879	0.33835	879	0.06558	879	0.01943	579	0.80227
878	0.33818	878	0.06418	878	0.01782	578	0.81161
877	0.33752	877	0.0626	877	0.01638	577	0.81013
876	0.33927	876	0.06565	876	0.01938	576	0.81647
875	0.34249	875	0.06467	875	0.01795	575	0.82025
874	0.33975	874	0.06443	874	0.0179	574	0.82622
873	0.34271	873	0.06548	873	0.02067	573	0.83062
872	0.34261	872	0.06326	872	0.01923	572	0.8343
871	0.34932	871	0.06549	871	0.01967	571	0.83839
870	0.34664	870	0.06807	870	0.02064	570	0.84342
869	0.34694	869	0.06549	869	0.01732	569	0.84776
868	0.35468	868	0.06776	868	0.02265	568	0.85057
867	0.35061	867	0.0651	867	0.01818	567	0.85825
866	0.35176	866	0.06833	866	0.02243	566	0.86201
865	0.35451	865	0.07231	865	0.01968	565	0.86611
864	0.35456	864	0.06397	864	0.01608	564	0.87297
863	0.35909	863	0.06732	863	0.01918	563	0.87882
862	0.35669	862	0.07176	862	0.02266	562	0.87877
861	0.35523	861	0.0678	861	0.01694	561	0.88488
860	0.35636	860	0.06549	860	0.01927	560	0.89301
859	0.36123	859	0.06738	859	0.01854	559	0.89473
858	0.36187	858	0.06855	858	0.01817	558	0.89921
857	0.36475	857	0.0669	857	0.0195	557	0.90824
856	0.36794	856	0.07284	856	0.02291	556	0.90923
855	0.36325	855	0.06897	855	0.01911	555	0.91503
854	0.36801	854	0.0719	854	0.02201	554	0.91864
853	0.36468	853	0.07044	853	0.02102	553	0.92513
852	0.36908	852	0.06747	852	0.02056	552	0.93245
851	0.37396	851	0.07031	851	0.0216	551	0.93603
850	0.3724	850	0.07065	850	0.01882	550	0.94187
849	0.3743	849	0.06761	849	0.02066	549	0.94752
848	0.3768	848	0.06758	848	0.01572	548	0.95058
847	0.37605	847	0.07105	847	0.02276	547	0.95619
846	0.37237	846	0.07093	846	0.01928	546	0.96265
845	0.38192	845	0.06906	845	0.0195	545	0.96443
844	0.38072	844	0.06919	844	0.01707	544	0.97228
843	0.38154	843	0.06949	843	0.02153	543	0.97682
842	0.38421	842	0.06926	842	0.01852	542	0.98282
841	0.38297	841	0.07246	841	0.02014	541	0.98798
840	0.3849	840	0.07118	840	0.01979	540	0.99081
839	0.38812	839	0.07343	839	0.02192	539	0.99917
838	0.38618	838	0.07206	838	0.01756	538	1.003
837	0.3892	837	0.07141	837	0.01987	537	1.00854
836	0.39231	836	0.07193	836	0.0205	536	1.01264
835	0.39325	835	0.07204	835	0.02043	535	1.01749
834	0.3945	834	0.07291	834	0.01912	534	1.02557
833	0.39383	833	0.07023	833	0.02064	533	1.03301
832	0.39671	832	0.07101	832	0.02048	532	1.03524
831	0.39726	831	0.07453	831	0.02276	531	1.04398
830	0.39966	830	0.0742	830	0.02053	530	1.04739
829	0.40125	829	0.07264	829	0.0213	529	1.05185
828	0.40263	828	0.07348	828	0.02053	528	1.05716
827	0.40404	827	0.07358	827	0.0197	527	1.06192
826	0.40596	826	0.07399	826	0.02149	526	1.06897
825	0.40511	825	0.07412	825	0.02119	525	1.0751
824	0.40873	824	0.07381	824	0.02108	524	1.08072
823	0.40923	823	0.07485	823	0.02096	523	1.08463
822	0.40869	822	0.0752	822	0.0201	522	1.09014
821	0.41017	821	0.07465	821	0.02005	521	1.10109
820	0.41382	820	0.07412	820	0.01979	520	1.10508
819	0.41524	819	0.07642	819	0.02159	519	1.11088
818	0.41434	818	0.07567	818	0.02214	518	1.1171
817	0.41966	817	0.07412	817	0.02031	517	1.12259
816	0.4226	816	0.07699	816	0.02149	516	1.12875
815	0.41923	815	0.07512	815	0.02086	515	1.13735
814	0.423	814	0.07696	814	0.02051	514	1.14516
813	0.42607	813	0.0786	813	0.02185	513	1.1464
812	0.42578	812	0.07609	812	0.02147	512	1.15623
811	0.42566	811	0.07791	811	0.02287	511	1.16207
810	0.43142	810	0.07772	810	0.02235	510	1.16839
809	0.42807	809	0.07929	809	0.01905	509	1.17613
808	0.42968	808	0.07753	808	0.02161	508	1.18854
807	0.42942	807	0.0785	807	0.02195	507	1.194
806	0.43453	806	0.07896	806	0.02098	506	1.19666
805	0.43349	805	0.07768	805	0.01962	505	1.21111
804	0.43321	804	0.07846	804	0.01987	504	1.21899
803	0.4394	803	0.07978	803	0.02331	503	1.22303
802	0.44204	802	0.0799	802	0.02399	502	1.22801
801	0.43922	801	0.07777	801	0.02058	501	1.23648
800	0.44184	800	0.07928	800	0.02011	500	1.24709
799	0.44566	799	0.08019	799	0.02064	499	1.25576
798	0.44465	798	0.07941	798	0.02347	498	1.26358
797	0.44868	797	0.07869	797	0.02028	497	1.27125
796	0.44747	796	0.08134	796	0.0196	496	1.28285
795	0.45054	795	0.07815	795	0.02122	495	1.28568
794	0.44947	794	0.0829	794	0.02388	494	1.29807
793	0.45645	793	0.08108	793	0.02431	493	1.30516
792	0.45392	792	0.08368	792	0.02416	492	1.31203
791	0.458	791	0.08102	791	0.02424	491	1.3168
790	0.45831	790	0.08412	790	0.0244	490	1.32449
789	0.4613	789	0.08329	789	0.0232	489	1.3326
788	0.46159	788	0.08443	788	0.02413	488	1.3429
787	0.46088	787	0.08561	787	0.02223	487	1.34994
786	0.46149	786	0.08396	786	0.02381	486	1.3579
785	0.46586	785	0.0828	785	0.02095	485	1.36703
784	0.46952	784	0.08459	784	0.02319	484	1.37241
783	0.46436	783	0.08523	783	0.02206	483	1.37788
782	0.46949	782	0.0844	782	0.02037	482	1.38574
781	0.47026	781	0.0831	781	0.02121	481	1.39454
780	0.47302	780	0.08627	780	0.02367	480	1.39766
779	0.47359	779	0.08581	779	0.02199	479	1.41112
778	0.48035	778	0.08454	778	0.02282	478	1.41298
777	0.47874	777	0.08741	777	0.0213	477	1.41889
776	0.47525	776	0.08623	776	0.02115	476	1.42379
775	0.48018	775	0.08342	775	0.02196	475	1.43312
774	0.47852	774	0.08856	774	0.02029	474	1.43494
773	0.48617	773	0.08905	773	0.02438	473	1.44782
772	0.49127	772	0.08917	772	0.02246	472	1.45214
771	0.49273	771	0.09065	771	0.02246	471	1.45463
770	0.48941	770	0.08811	770	0.022	470	1.46772
769	0.49116	769	0.09142	769	0.02242	469	1.46929
768	0.49423	768	0.09036	768	0.02344	468	1.48043
767	0.49788	767	0.08984	767	0.02201	467	1.48387
766	0.49863	766	0.09164	766	0.02314	466	1.49156
765	0.49943	765	0.09277	765	0.02082	465	1.49893
764	0.49977	764	0.09103	764	0.02179	464	1.50574
763	0.50431	763	0.09398	763	0.02263	463	1.51178
762	0.50712	762	0.0965	762	0.02346	462	1.51905
761	0.5073	761	0.09215	761	0.02051	461	1.52417
760	0.50988	760	0.09489	760	0.02328	460	1.53304
759	0.50936	759	0.09466	759	0.0207	459	1.53733
758	0.51281	758	0.09406	758	0.0214	458	1.54873
757	0.51875	757	0.09602	757	0.02359	457	1.55324
756	0.51918	756	0.09754	756	0.02483	456	1.56862
755	0.51842	755	0.0981	755	0.02002	455	1.5754
754	0.52474	754	0.09918	754	0.02311	454	1.57988
753	0.52369	753	0.0983	753	0.0229	453	1.59061
752	0.5268	752	0.10164	752	0.02348	452	1.6007
751	0.53146	751	0.10279	751	0.02308	451	1.60612
750	0.53052	750	0.10004	750	0.02269	450	1.6158
749	0.53211	749	0.10235	749	0.0245	449	1.62391
748	0.53487	748	0.10305	748	0.0227	448	1.63601
747	0.53691	747	0.10559	747	0.02318	447	1.64618
746	0.53874	746	0.10384	746	0.0224	446	1.65246
745	0.54162	745	0.10642	745	0.02416	445	1.66135
744	0.54512	744	0.10545	744	0.02421	444	1.67193
743	0.54886	743	0.10649	743	0.02393	443	1.68349
742	0.55125	742	0.10994	742	0.0223	442	1.69744
741	0.55061	741	0.10795	741	0.02441	441	1.70364
740	0.55569	740	0.11054	740	0.02301	440	1.71848
739	0.5582	739	0.11174	739	0.02451	439	1.72599
738	0.5648	738	0.11354	738	0.02525	438	1.74009
737	0.55906	737	0.11565	737	0.02562	437	1.75281
736	0.57021	736	0.11803	736	0.02345	436	1.7551
735	0.57019	735	0.11724	735	0.02352	435	1.77209
734	0.57234	734	0.11679	734	0.0229	434	1.78253
733	0.57353	733	0.12041	733	0.02366	433	1.79383
732	0.5775	732	0.11981	732	0.02422	432	1.81135
731	0.5841	731	0.12231	731	0.02536	431	1.82166
730	0.58355	730	0.12297	730	0.02455	430	1.83593
729	0.58725	729	0.12665	729	0.02637	429	1.84343
728	0.58899	728	0.12733	728	0.02473	428	1.86169
727	0.59288	727	0.12871	727	0.02519	427	1.86808
726	0.59681	726	0.13168	726	0.02449	426	1.8915
725	0.60335	725	0.13201	725	0.02673	425	1.89139
724	0.60325	724	0.13401	724	0.0256	424	1.91001
723	0.60354	723	0.13376	723	0.02535	423	1.91489
722	0.60701	722	0.13537	722	0.02482	422	1.93479
721	0.61473	721	0.13664	721	0.02542	421	1.94436
720	0.61809	720	0.14003	720	0.02532	420	1.94618
719	0.61996	719	0.14164	719	0.02504	419	1.96371
718	0.62565	718	0.14508	718	0.02603	418	1.98285
717	0.62827	717	0.14526	717	0.02425	417	1.98942
716	0.63283	716	0.14775	716	0.02566	416	2.00523
715	0.6337	715	0.15139	715	0.0269	415	2.0128
714	0.6394	714	0.15281	714	0.02454	414	2.02415
713	0.64063	713	0.15227	713	0.02441	413	2.04454
712	0.64473	712	0.155	712	0.0252	412	2.04294
711	0.65406	711	0.16007	711	0.02742	411	2.04761
710	0.65741	710	0.16186	710	0.02795	410	2.06379
709	0.65839	709	0.16168	709	0.0244	409	2.07051
708	0.66365	708	0.16431	708	0.02617	408	2.0665
707	0.66334	707	0.16672	707	0.02635	407	2.0684
706	0.66992	706	0.17106	706	0.0266	406	2.10288
705	0.67734	705	0.17201	705	0.02829	405	2.09827
704	0.67746	704	0.17321	704	0.02713	404	2.10454
703	0.68344	703	0.17684	703	0.02667	403	2.13328
702	0.68762	702	0.17887	702	0.02658	402	2.13754
701	0.69067	701	0.18286	701	0.0274	401	2.14604
700	0.69766	700	0.18392	700	0.02668	400	2.14571
699	0.70204	699	0.18729	699	0.02738	399	2.17198
698	0.70511	698	0.18907	698	0.02727	398	2.18477
697	0.70979	697	0.19054	697	0.02686	397	2.14356
696	0.71366	696	0.19399	696	0.02695	396	2.17457
695	0.71793	695	0.19627	695	0.02887	395	2.19331
694	0.72186	694	0.19872	694	0.02669	394	2.19259
693	0.72674	693	0.2014	693	0.02829	393	2.19743
692	0.7313	692	0.20342	692	0.02679	392	2.18351
691	0.73848	691	0.20604	691	0.02736	391	2.21997
690	0.7408	690	0.20774	690	0.02707	390	2.20422
689	0.74289	689	0.20946	689	0.02727	389	2.21256
688	0.75016	688	0.21363	688	0.02833	388	2.24125
687	0.75551	687	0.21661	687	0.02832	387	2.21266
686	0.75745	686	0.21699	686	0.02738	386	2.25048
685	0.7608	685	0.21973	685	0.02758	385	2.20879
684	0.76843	684	0.2216	684	0.02824	384	2.2688
683	0.76979	683	0.22377	683	0.02795	383	2.25419
682	0.77158	682	0.22577	682	0.02803	382	2.2823
681	0.7771	681	0.2276	681	0.02803	381	2.33127
680	0.78207	680	0.22935	680	0.02807	380	2.26057
679	0.78832	679	0.23148	679	0.02831	379	2.28165
678	0.79058	678	0.23224	678	0.0277	378	2.29333
677	0.79633	677	0.23486	677	0.02867	377	2.28227
676	0.797	676	0.23625	676	0.0295	376	2.32878
675	0.80276	675	0.2378	675	0.02843	375	2.37531
674	0.80637	674	0.23921	674	0.0289	374	2.34069
673	0.8097	673	0.24059	673	0.02881	373	2.35286
672	0.81343	672	0.24178	672	0.02894	372	2.28272
671	0.81506	671	0.24319	671	0.02873	371	2.38658
670	0.81887	670	0.24527	670	0.02907	370	2.3556
669	0.82517	669	0.24725	669	0.03024	369	2.35932
668	0.83115	668	0.24766	668	0.0289	368	2.35961
667	0.82891	667	0.24873	667	0.02942	367	2.37526
666	0.83454	666	0.24852	666	0.02789	366	2.39974
665	0.8361	665	0.24865	665	0.02803	365	2.40109
664	0.84164	664	0.24929	664	0.02743	364	2.4712
663	0.84539	663	0.25215	663	0.02953	363	2.44439
662	0.848	662	0.2499	662	0.0284	362	2.47141
661	0.85292	661	0.25401	661	0.03046	361	2.44584
660	0.85457	660	0.25271	660	0.0293	360	2.51761
659	0.85461	659	0.25304	659	0.03048	359	2.47714
658	0.86133	658	0.25512	658	0.03009	358	2.56548
657	0.86786	657	0.25361	657	0.02937	357	2.52728
656	0.86873	656	0.25455	656	0.03045	356	2.54969
655	0.87172	655	0.255	655	0.03033	355	2.54236
654	0.87466	654	0.25613	654	0.03063	354	2.65285
653	0.88114	653	0.25509	653	0.03043	353	2.58919
652	0.87774	652	0.25556	652	0.03031	352	2.55238
651	0.88097	651	0.25499	651	0.03081	351	2.58785
650	0.88799	650	0.25592	650	0.02989	350	2.64253
649	0.88866	649	0.25506	649	0.02977	349	2.69895
648	0.88813	648	0.25519	648	0.03118	348	2.6136
647	0.89685	647	0.25445	647	0.03044	347	2.76809
646	0.8962	646	0.25321	646	0.03063	346	2.71118
645	0.89927	645	0.25386	645	0.03038	345	2.73149
644	0.90422	644	0.25369	644	0.03061	344	2.89206
643	0.9096	643	0.25376	643	0.0318	343	2.82619
642	0.91045	642	0.25498	642	0.0309	342	2.90409
641	0.91128	641	0.2525	641	0.03071	341	2.93596
640	0.9146	640	0.25068	640	0.0297	340	2.9264
639	0.91497	639	0.25316	639	0.03161	339	2.90662
638	0.91566	638	0.25205	638	0.03203	338	2.8628
637	0.92649	637	0.25041	637	0.03141	337	3.05186
636	0.9264	636	0.25052	636	0.0326	336	3.06913
635	0.92898	635	0.25038	635	0.03225	335	3.1657
634	0.93606	634	0.24875	634	0.0311	334	3.25243
633	0.93284	633	0.24842	633	0.03183	333	3.25864
632	0.9353	632	0.2476	632	0.03207	332	3.29133
631	0.93719	631	0.24711	631	0.03163	331	3.14162
630	0.93975	630	0.2458	630	0.03202	330	3.10591
629	0.94537	629	0.24556	629	0.03315	329	3.34762
628	0.94696	628	0.24451	628	0.03262	328	3.27522
627	0.95079	627	0.24319	627	0.03257	327	3.3282
626	0.95484	626	0.24282	626	0.03283	326	3.47955
625	0.95913	625	0.24283	625	0.03293	325	3.37396
624	0.96316	624	0.24228	624	0.03259	324	3.60755
623	0.96157	623	0.24035	623	0.03256	323	3.92647
622	0.9683	622	0.23998	622	0.03297	322	3.74617
621	0.96875	621	0.23774	621	0.03231	321	3.78526
620	0.97085	620	0.23938	620	0.03447	320	3.41915
619	0.97535	619	0.23637	619	0.03261	319	3.67864
618	0.97936	618	0.23682	618	0.03216	318	3.55215
617	0.98196	617	0.23583	617	0.03298	317	3.54075
616	0.98852	616	0.23458	616	0.03303	316	3.92736
615	0.98593	615	0.2348	615	0.03298	315	3.60904
614	0.99088	614	0.23374	614	0.03349	314	3.72145
613	0.99205	613	0.23269	613	0.03396	313	3.68839
612	0.99908	612	0.23157	612	0.03358	312	3.68533
611	1.00454	611	0.23118	611	0.03413	311	3.82566
610	1.00408	610	0.23059	610	0.034	310	NaN
609	1.00763	609	0.22972	609	0.0336	309	3.76168
608	1.00937	608	0.22968	608	0.03397	308	3.82818
607	1.01286	607	0.22775	607	0.03382	307	4.0395
606	1.01315	606	0.22662	606	0.03407	306	3.71886
605	1.02148	605	0.22627	605	0.03466	305	4.0646
604	1.0256	604	0.22617	604	0.03474	304	4.24082
603	1.02889	603	0.22581	603	0.03442	303	4.26448
602	1.03325	602	0.22471	602	0.03475	302	4.20767
601	1.03902	601	0.22421	601	0.03494	301	5.12568
600	1.04191	600	0.22335	600	0.03423	300	3.97679
599	1.04749	599	0.22329	599	0.03462	299	5.9376
598	1.04997	598	0.22095	598	0.03468	298	4.01357
597	1.05283	597	0.221	597	0.03429	297	5.24663
596	1.05878	596	0.22078	596	0.03465	296	4.11132
595	1.06431	595	0.22083	595	0.03461	295	4.21594
594	1.06513	594	0.22021	594	0.03516	294	4.14796
593	1.06993	593	0.22023	593	0.03562	293	4.09657
592	1.07612	592	0.21903	592	0.03508	292	4.6942
591	1.07505	591	0.21879	591	0.03492	291	NaN
590	1.08749	590	0.21823	590	0.03558	290	3.95304
589	1.08768	589	0.21718	589	0.03507	289	3.67441
588	1.09239	588	0.21689	588	0.03572	288	4.01444
587	1.09355	587	0.21657	587	0.03461	287	4.26673
586	1.10059	586	0.21617	586	0.0352	286	NaN
585	1.10618	585	0.21701	585	0.03598	285	NaN
584	1.11191	584	0.21613	584	0.03619	284	3.99004
583	1.11808	583	0.21656	583	0.03728	283	4.33467
582	1.1213	582	0.21544	582	0.03664	282	4.07061
581	1.12484	581	0.21451	581	0.03585	281	3.92577
580	1.12926	580	0.2149	580	0.03581	280	3.93324
579	1.13297	579	0.21513	579	0.03662	279	NaN
578	1.14331	578	0.2146	578	0.03685	278	5.57212
577	1.14762	577	0.21447	577	0.0369	277	4.04501
576	1.15277	576	0.2149	576	0.0373	276	NaN
575	1.1545	575	0.21381	575	0.03685	275	3.74421
574	1.15951	574	0.21443	574	0.03674	274	NaN
573	1.16252	573	0.21425	573	0.03695	273	4.21543
572	1.17049	572	0.21441	572	0.03707	272	4.00782
571	1.17878	571	0.21407	571	0.0368	271	4.54561
570	1.18224	570	0.21369	570	0.03708	270	4.20417
569	1.18944	569	0.21389	569	0.03705	269	Infinity
568	1.1919	568	0.21377	568	0.0377	268	4.51367
567	1.20046	567	0.21387	567	0.03716	267	4.42314
566	1.20935	566	0.21508	566	0.03834	266	NaN
565	1.20697	565	0.21399	565	0.03771	265	3.90591
564	1.21446	564	0.21539	564	0.03812	264	4.54901
563	1.22502	563	0.21519	563	0.03792	263	4.02126
562	1.22514	562	0.21498	562	0.03874	262	4.34862
561	1.23007	561	0.21503	561	0.03819	261	4.57037
560	1.24633	560	0.21478	560	0.03826	260	4.42154
559	1.25215	559	0.21518	559	0.03895	259	4.24049
558	1.23909	558	0.21486	558	0.03872	258	NaN
557	1.25526	557	0.21584	557	0.03904	257	NaN
556	1.26474	556	0.21674	556	0.0396	256	4.01315
555	1.26407	555	0.21576	555	0.03904	255	NaN
554	1.2741	554	0.21646	554	0.03967	254	4.35854
553	1.27826	553	0.21679	553	0.03951	253	4.50423
552	1.28831	552	0.21759	552	0.03954	252	NaN
551	1.295	551	0.21653	551	0.03972	251	4.98081
550	1.29828	550	0.21673	550	0.03886	250	NaN
549	1.30226	549	0.21709	549	0.03973	249	4.7022
548	1.30632	548	0.21777	548	0.03988	248	5.07157
547	1.31547	547	0.21837	547	0.04011	247	4.48192
546	1.32138	546	0.2173	546	0.03932	246	NaN
545	1.32884	545	0.21847	545	0.04015	245	4.75915
544	1.33509	544	0.21857	544	0.03995	244	4.72065
543	1.34095	543	0.21885	543	0.03997	243	4.58471
542	1.34282	542	0.21883	542	0.04055	242	4.39062
541	1.35346	541	0.2198	541	0.04097	241	4.48189
540	1.35424	540	0.21946	540	0.04049	240	4.46981
539	1.36049	539	0.21989	539	0.04089	239	4.27537
538	1.36879	538	0.21949	538	0.04108	238	NaN
537	1.3772	537	0.2207	537	0.04112	237	4.39902
536	1.38305	536	0.22118	536	0.04152	236	4.38112
535	1.38537	535	0.22059	535	0.04168	235	4.74935
534	1.39325	534	0.221	534	0.04165	234	4.72499
533	1.40077	533	0.22222	533	0.04219	233	4.66238
532	1.40781	532	0.22179	532	0.04197	232	4.53947
531	1.41473	531	0.22207	531	0.04165	231	NaN
530	1.41909	530	0.22318	530	0.04259	230	5.03648
529	1.42514	529	0.22297	529	0.04248	229	4.52824
528	1.42832	528	0.22332	528	0.04247	228	4.53254
527	1.43921	527	0.2238	527	0.04293	227	5.20535
526	1.43966	526	0.22415	526	0.04323	226	NaN
525	1.44759	525	0.22408	525	0.04278	225	NaN
524	1.4637	524	0.2246	524	0.04279	224	4.44223
523	1.4695	523	0.2247	523	0.04285	223	4.34473
522	1.47037	522	0.22449	522	0.04319	222	4.64345
521	1.48281	521	0.22584	521	0.04387	221	4.43356
520	1.4831	520	0.22691	520	0.04379	220	4.96203
519	1.49343	519	0.22634	519	0.0437	219	NaN
518	1.49463	518	0.22687	518	0.04427	218	4.35089
517	1.51437	517	0.22681	517	0.04369	217	4.19144
516	1.51011	516	0.22836	516	0.04432	216	4.3265
515	1.52258	515	0.22899	515	0.04465	215	4.09204
514	1.52584	514	0.22971	514	0.04472	214	3.67524
513	1.53184	513	0.22965	513	0.04471	213	NaN
512	1.54051	512	0.23085	512	0.04473	212	4.18959
511	1.55578	511	0.23101	511	0.04476	211	3.82203
510	1.55129	510	0.23192	510	0.04543	210	3.61833
509	1.57389	509	0.23289	509	0.0455	209	NaN
508	1.57196	508	0.23286	508	0.04542	208	4.37597
507	1.58166	507	0.23356	507	0.04519	207	3.69212
506	1.602	506	0.23457	506	0.04629	206	3.74434
505	1.60633	505	0.23566	505	0.04575	205	NaN
504	1.60763	504	0.23638	504	0.04681	204	4.35152
503	1.61006	503	0.23691	503	0.04614	203	3.98463
502	1.6351	502	0.23807	502	0.04622	202	NaN
501	1.6364	501	0.23912	501	0.04684	201	NaN
500	1.6575	500	0.24011	500	0.04704	200	NaN
499	1.66256	499	0.24041	499	0.0465	--	--
498	1.66965	498	0.24195	498	0.04711	--	--
497	1.68433	497	0.24275	497	0.0477	--	--
496	1.68618	496	0.24452	496	0.04777	--	--
495	1.69874	495	0.24523	495	0.04792	--	--
494	1.70177	494	0.24594	494	0.04792	--	--
493	1.71668	493	0.24753	493	0.0482	--	--
492	1.72715	492	0.24866	492	0.04847	--	--
491	1.72997	491	0.25007	491	0.04868	--	--
490	1.7413	490	0.25135	490	0.04895	--	--
489	1.74184	489	0.25233	489	0.04879	--	--
488	1.76334	488	0.25413	488	0.04936	--	--
487	1.76411	487	0.25524	487	0.04952	--	--
486	1.77823	486	0.25717	486	0.04993	--	--
485	1.78901	485	0.2582	485	0.04999	--	--
484	1.79199	484	0.25962	484	0.04994	--	--
483	1.79624	483	0.26136	483	0.05008	--	--
482	1.79807	482	0.26287	482	0.05042	--	--
481	1.81557	481	0.26426	481	0.05052	--	--
480	1.81492	480	0.26596	480	0.05093	--	--
479	1.82357	479	0.26747	479	0.05091	--	--
478	1.84694	478	0.26936	478	0.05125	--	--
477	1.84307	477	0.27086	477	0.05135	--	--
476	1.842	476	0.2722	476	0.05161	--	--
475	1.85974	475	0.2739	475	0.05177	--	--
474	1.86549	474	0.27555	474	0.05165	--	--
473	1.88133	473	0.27726	473	0.05241	--	--
472	1.88914	472	0.27902	472	0.05263	--	--
471	1.89137	471	0.28106	471	0.05262		--
470	1.89566	470	0.28258	470	0.05293		--
469	1.90371	469	0.28418	469	0.05314
468	1.90185	468	0.28585	468	0.05336
467	1.91348	467	0.28769	467	0.05323
466	1.9192	466	0.28954	466	0.05403
465	1.93069	465	0.29126	465	0.05405
464	1.93711	464	0.29308	464	0.0543
463	1.94887	463	0.2945	463	0.05444
462	1.94883	462	0.29641	462	0.05463
461	1.95959	461	0.29847	461	0.05491
460	1.96899	460	0.30013	460	0.05504
459	1.98195	459	0.30225	459	0.05533
458	1.99529	458	0.3037	458	0.05564
457	1.99106	457	0.3056	457	0.05593
456	2.00157	456	0.30745	456	0.05613
455	2.0112	455	0.30883	455	0.05607
454	2.03276	454	0.3111	454	0.05675
453	2.03204	453	0.31291	453	0.05676
452	2.04188	452	0.3146	452	0.057
451	2.06194	451	0.31662	451	0.05729
450	2.08082	450	0.31862	450	0.05768
449	2.06992	449	0.32084	449	0.05795
448	2.10521	448	0.32283	448	0.05833
447	2.09726	447	0.32486	447	0.0586
446	2.10061	446	0.32631	446	0.05877
445	2.10683	445	0.32833	445	0.05926
444	2.13696	444	0.33062	444	0.05927
443	2.14705	443	0.33215	443	0.05974
442	2.16216	442	0.33422	442	0.06005
441	2.17778	441	0.33683	441	0.06006
440	2.16985	440	0.33839	440	0.06014
439	2.16875	439	0.34068	439	0.0609
438	2.21209	438	0.34249	438	0.06088
437	2.23564	437	0.34415	437	0.0609
436	2.21955	436	0.3463	436	0.0614
435	2.23124	435	0.34883	435	0.06164
434	2.2534	434	0.3511	434	0.06217
433	2.28835	433	0.35309	433	0.06214
432	2.31096	432	0.35505	432	0.06265
431	2.30292	431	0.35721	431	0.06283
430	2.2969	430	0.35986	430	0.06316
429	2.33304	429	0.36279	429	0.06336
428	2.36547	428	0.36479	428	0.06401
427	2.3668	427	0.36718	427	0.06404
426	2.36709	426	0.36961	426	0.06438
425	2.39171	425	0.37183	425	0.06479
424	2.4032	424	0.37412	424	0.06482
423	2.41093	423	0.3761	423	0.06493
422	2.41179	422	0.37866	422	0.06548
421	2.45429	421	0.38137	421	0.06573
420	2.4815	420	0.38368	420	0.06586
419	2.45754	419	0.38612	419	0.06634
418	2.49132	418	0.38877	418	0.06672
417	2.49037	417	0.39089	417	0.06698
416	2.50867	416	0.39387	416	0.06736
415	2.53126	415	0.39581	415	0.06744
414	2.56056	414	0.39825	414	0.06796
413	2.55093	413	0.40115	413	0.06854
412	2.57235	412	0.40339	412	0.06852
411	2.59462	411	0.4062	411	0.0686
410	2.55236	410	0.40852	410	0.06875
409	2.64688	409	0.41144	409	0.0695
408	2.59248	408	0.41348	408	0.06938
407	2.64374	407	0.41656	407	0.0704
406	2.59857	406	0.4193	406	0.07035
405	2.64692	405	0.42142	405	0.07061
404	2.62386	404	0.42428	404	0.07096
403	2.56539	403	0.42693	403	0.07139
402	2.6699	402	0.42924	402	0.07135
401	2.69642	401	0.4319	401	0.07178
400	2.66234	400	0.43431	400	0.07243
399	2.61425	399	0.43749	399	0.07259
398	2.71723	398	0.43958	398	0.0727
397	2.6824	397	0.44216	397	0.07306
396	2.65231	396	0.44432	396	0.07387
395	2.71251	395	0.44708	395	0.07393
394	2.77776	394	0.45035	394	0.07458
393	2.73329	393	0.45284	393	0.07455
392	2.71141	392	0.45574	392	0.07519
391	2.80105	391	0.45892	391	0.07539
390	2.89139	390	0.46251	390	0.07624
389	2.72602	389	0.46546	389	0.07644
388	2.75526	388	0.46832	388	0.07696
387	2.77504	387	0.47108	387	0.07773
386	2.8481	386	0.47429	386	0.07767
385	2.88966	385	0.47702	385	0.07843
384	2.90405	384	0.4785	384	0.07836
383	2.79051	383	0.48075	383	0.07879
382	2.83605	382	0.48288	382	0.07926
381	2.85566	381	0.48553	381	0.07962
380	2.83765	380	0.48828	380	0.08045
379	2.84639	379	0.49103	379	0.08059
378	2.95843	378	0.49366	378	0.08099
377	2.85775	377	0.4973	377	0.08153
376	2.88798	376	0.50056	376	0.08253
375	2.98632	375	0.50501	375	0.08331
374	2.90502	374	0.50857	374	0.08346
373	3.1096	373	0.51312	373	0.08416
372	2.94503	372	0.51757	372	0.08421
371	3.24347	371	0.52069	371	0.08528
370	2.70681	370	0.52504	370	0.08618
369	3.21557	369	0.5279	369	0.08627
368	2.86354	368	0.53084	368	0.0868
367	2.93796	367	0.5344	367	0.08767
366	3.01643	366	0.53886	366	0.08815
365	2.89941	365	0.54296	365	0.08819
364	2.95553	364	0.54733	364	0.08896
363	3.18946	363	0.55307	363	0.08987
362	3.10653	362	0.5576	362	0.09058
361	3.06986	361	0.5643	361	0.09144
360	2.98893	360	0.57051	360	0.09187
359	3.12826	359	0.5764	359	0.09323
358	2.99777	358	0.58389	358	0.0941
357	3.0856	357	0.59057	357	0.09455
356	3.16463	356	0.59665	356	0.09503
355	4.31889	355	0.6033	355	0.09599
354	2.92307	354	0.6117	354	0.09721
353	3.12512	353	0.61848	353	0.09741
352	2.96212	352	0.62625	352	0.09817
351	3.41089	351	0.63535	351	0.09987
350	3.16943	350	0.6439	350	0.09977
349	3.55138	349	0.65343	349	0.10122
348	3.03085	348	0.66343	348	0.10189
347	3.05458	347	0.67253	347	0.10313
346	3.71452	346	0.68225	346	0.10434
345	3.03671	345	0.69347	345	0.10491
344	3.19673	344	0.70336	344	0.10582
343	3.00495	343	0.71313	343	0.10682
342	3.46105	342	0.7233	342	0.1088
341	NaN	341	0.7335	341	0.10953
340	3.19431	340	0.74549	340	0.11012
339	3.54088	339	0.75639	339	0.11143
338	3.34211	338	0.76658	338	0.11264
337	3.0229	337	0.78047	337	0.11456
336	3.37493	336	0.79143	336	0.11557
335	NaN	335	0.80486	335	0.11663
334	3.97294	334	0.81694	334	0.11824
333	NaN	333	0.82852	333	0.11977
332	4.55738	332	0.84333	332	0.12113
331	NaN	331	0.85703	331	0.12275
330	3.22993	330	0.87037	330	0.12496
329	3.9222	329	0.88501	329	0.12683
328	NaN	328	0.90117	328	0.12999
327	5.57109	327	0.91615	327	0.13213
326	3.63204	326	0.93346	326	0.13485
325	NaN	325	0.95377	325	0.13804
324	3.90322	324	0.96969	324	0.14125
323	NaN	323	0.99095	323	0.14566
322	4.08806	322	1.01393	322	0.15045
321	4.1043	321	1.03492	321	0.15528
320	4.19265	320	1.06171	320	0.16169
319	NaN	319	1.08858	319	0.16851
318	3.96714	318	1.11527	318	0.17626
317	3.47435	317	1.14744	317	0.18618
316	3.77008	316	1.1836	316	0.19742
315	NaN	315	1.21375	315	0.2079
314	4.38467	314	1.25378	314	0.22316
313	4.03916	313	1.29623	313	0.24077
312	4.20832	312	1.34077	312	0.2589
311	NaN	311	1.38801	311	0.28233
310	3.91095	310	1.442	310	0.30747
309	4.51599	309	1.49343	309	0.33387
308	3.91104	308	1.55952	308	0.36884
307	4.59869	307	1.63033	307	0.4087
306	NaN	306	1.70259	306	0.45171
305	4.55284	305	1.78585	305	0.50738
304	3.95281	304	1.88231	304	0.56781
303	NaN	303	1.9719	303	0.63322
302	4.31897	302	2.08622	302	0.71482
301	NaN	301	2.20802	301	0.80449
300	4.09883	300	2.34048	300	0.9107
299	4.14526	299	2.50867	299	1.0374
298	3.93671	298	2.65695	298	1.16465
297	5.042	297	2.81657	297	1.31014
296	4.59924	296	3.02285	296	1.50021
295	4.32487	295	3.24225	295	1.69425
294	4.61413	294	3.45468	294	1.92035
293	NaN	293	3.60513	293	2.17852
292	4.9893	292	3.85496	292	2.4544
291	4.11559	291	4.34684	291	2.77578
290	3.7382	290	5.23102	290	3.14325
289	NaN	289	4.10345	289	3.35078
288	4.55145	288	4.02396	288	3.69852
287	4.88966	287	3.96643	287	3.80391
286	4.27944	286	NaN	286	4.158
285	4.57458	285	NaN	285	4.62625
284	4.25849	284	4.72546	284	4.05511
283	4.72961	283	3.85441	283	3.68863
282	4.70617	282	4.66698	282	3.85578
281	NaN	281	3.6355	281	3.72476
280	4.58214	280	4.36096	280	4.58882
279	NaN	279	3.91872	279	3.63225
278	4.18058	278	4.64588	278	3.72301
277	5.14957	277	NaN	277	4.45784
276	4.21523	276	5.65494	276	3.9568
275	4.1998	275	4.70434	275	4.06338
274	NaN	274	4.38641	274	4.6347
273	4.53715	273	4.42654	273	4.25284
272	4.4772	272	4.76784	272	4.10036
271	4.3045	271	4.60726	271	4.01279
270	4.13665	270	3.96879	270	3.65404
269	3.99999	269	4.56208	269	4.3698
268	3.88094	268	4.29118	268	NaN
267	4.1527	267	4.33012	267	NaN
266	NaN	266	4.98497	266	3.98236
265	4.86952	265	4.1889	265	4.16243
264	NaN	264	4.18081	264	4.46796
263	4.36845	263	4.09588	263	4.30566
262	4.76373	262	4.30257	262	3.68924
261	NaN	261	NaN	261	4.79303
260	NaN	260	4.9834	260	4.19392
259	4.34688	259	4.23217	259	4.1241
258	NaN	258	3.79305	258	4.12587
257	4.09761	257	NaN	257	4.24481
256	4.21039	256	4.14141	256	3.94452
255	4.26003	255	NaN	255	4.42659
254	4.27197	254	4.35604	254	NaN
253	NaN	253	3.91907	253	4.47016
252	NaN	252	4.52503	252	5.12617
251	4.51353	251	4.59119	251	4.25738
250	Infinity	250	NaN	250	4.9183
249	4.62208	249	4.10221	249	4.85344
248	4.20885	248	Infinity	248	4.7478
247	6.55179	247	4.54205	247	4.70033
246	4.35698	246	4.40132	246	4.51407
245	4.32325	245	4.35979	245	4.41495
244	5.47377	244	4.61805	244	4.24726
243	4.26708	243	NaN	243	4.63208
242	4.54535	242	4.98769	242	4.49908
241	NaN	241	5.17547	241	4.15395
240	NaN	240	4.36709	240	4.22181
239	NaN	239	NaN	239	3.9607
238	4.32269	238	4.37048	238	4.49766
237	4.38433	237	NaN	237	4.35922
236	4.38575	236	NaN	236	4.25818
235	4.98103	235	4.57546	235	4.15915
234	4.91727	234	4.57719	234	4.3667
233	5.08172	233	4.42759	233	NaN
232	4.9076	232	4.14649	232	4.83516
231	4.72545	231	4.29326	231	4.86517
230	4.61236	230	4.96543	230	4.64246
229	4.7349	229	4.53296	229	4.4747
228	5.13804	228	6.50035	228	4.4519
227	4.55059	227	4.01985	227	5.4519
226	NaN	226	5.03648	226	4.20406
225	NaN	225	4.41855	225	4.45751
224	NaN	224	4.12792	224	4.47033
223	4.44498	223	4.1492	223	3.81413
222	4.32856	222	4.4692	222	4.0157
221	5.19979	221	4.05149	221	NaN
220	NaN	220	3.93322	220	3.94203
219	NaN	219	3.94389	219	4.30553
218	5.56251	218	NaN	218	4.19043
217	NaN	217	4.10959	217	4.44234
216	4.13498	216	6.52129	216	4.32879
215	5.18544	215	NaN	215	3.79794
214	4.40763	214	4.64348	214	5.24974
213	3.96346	213	3.94007	213	4.66229
212	4.31515	212	4.19938	212	5.54715
211	3.97935	211	4.21752	211	4.02271
210	3.89524	210	4.40752	210	3.89359
209	4.53126	209	4.28398	209	4.5953
208	4.24785	208	4.1278	208	4.35365
207	4.29223	207	4.01466	207	3.62037
206	4.213	206	NaN	206	3.7072
205	4.76287	205	4.39818	205	4.01559
204	5.02619	204	NaN	204	4.66538
203	3.90005	203	4.11191	203	4.10866
202	NaN	202	4.65329	202	NaN
201	3.88038	201	3.62802	201	3.83405
200	NaN	200	3.84527	200	3.75849
199	NaN	199	3.96125	199	3.45136
198	NaN	198	4.56731	198	NaN
197	NaN	197	3.98321	197	3.89428
196	NaN	196	5.02918	196	3.6011
195	NaN	195	4.27523	195	3.62716
194	NaN	194	3.49736	194	NaN
193	4.56859	193	3.71586	193	3.58411
192	NaN	192	5.13675	192	3.56069
191	3.96769	191	4.1345	191	3.76767
190	3.8936	190	NaN	190	3.06015
--	--	--	--	--	--
--	--	--	--	--	--
--	--	--	--	--	--
--	--	--	--	--	--
--	--	--	--	--	--
--	--	--	--	--	--
--	--	--	--	--	--
--	--	--	--	--	--
--	--	--	--	--	--
--	--	--	--	--	--
--	--	--	--	--	--
--	--	--	--	--	--
--	--	--	--	--	--
--	--	--	--	--	--
--	--	--	--	--	--
--	--	--	--	--	--
--	--	--	--	--	--
--	--	--	--	--	--
--	--		--
--	--
