# Supplementary material for: An exploratory study on the preparation of metallic rhenium (Re) and ReO3 via non-contact solution plasma electrolysis
Source: PLoS One. 2025 Dec 8;20(12):e0338178. doi: 10.1371/journal.pone.0338178 (PMC12685202; doi:10.1371/journal.pone.0338178)
Supplement: S1 Data — (ZIP) [file pone.0338178.s002.zip › raw data/Fig.10.xlsx]

## Sheet: Sheet1
198.64	-2	198.64	5	198.64	-2
199.12	5	199.12	-1	199.12	5
199.59	1	199.59	0	199.59	3
200.07	-2	200.07	0	200.07	-1
200.54	-2	200.54	13	200.54	0
201.01	23	201.01	6	201.01	-5
201.49	-2	201.49	-14	201.49	-1
201.96	5	201.96	10	201.96	8
202.43	6	202.43	-3	202.43	2
202.91	-4	202.91	6	202.91	-3
203.38	14	203.38	-3	203.38	16
203.85	-1	203.85	-1	203.85	0
204.33	16	204.33	-2	204.33	6
204.8	-10	204.8	1	204.8	-5
205.27	-11	205.27	6	205.27	-1
205.75	-9	205.75	-6	205.75	-6
206.22	8	206.22	-3	206.22	5
206.69	-1	206.69	8	206.69	0
207.17	-9	207.17	0	207.17	1
207.64	10	207.64	-2	207.64	-4
208.11	-7	208.11	10	208.11	-9
208.59	9	208.59	11	208.59	3
209.06	-1	209.06	17	209.06	11
209.53	10	209.53	16	209.53	9
210.01	8	210.01	-7	210.01	-1
210.48	3	210.48	6	210.48	-8
210.95	0	210.95	2	210.95	-9
211.43	-5	211.43	-4	211.43	0
211.9	-2	211.9	13	211.9	-9
212.37	8	212.37	2	212.37	0
212.84	3	212.84	4	212.84	4
213.32	-5	213.32	-7	213.32	-7
213.79	2	213.79	-12	213.79	8
214.26	10	214.26	-2	214.26	-8
214.74	4	214.74	11	214.74	5
215.21	-13	215.21	-1	215.21	-2
215.68	18	215.68	5	215.68	8
216.15	-3	216.15	0	216.15	-10
216.63	-1	216.63	-7	216.63	-16
217.1	-11	217.1	21	217.1	-4
217.57	2	217.57	2	217.57	-7
218.04	4	218.04	3	218.04	8
218.52	7	218.52	13	218.52	-1
218.99	-7	218.99	2	218.99	-12
219.46	-8	219.46	-3	219.46	-6
219.93	5	219.93	8	219.93	2
220.41	8	220.41	1	220.41	2
220.88	4	220.88	0	220.88	5
221.35	-4	221.35	-9	221.35	1
221.82	2	221.82	4	221.82	7
222.3	-8	222.3	3	222.3	-2
222.77	8	222.77	-6	222.77	2
223.24	8	223.24	2	223.24	9
223.71	8	223.71	-3	223.71	14
224.18	-14	224.18	7	224.18	-5
224.66	-3	224.66	2	224.66	-5
225.13	4	225.13	9	225.13	-1
225.6	1	225.6	8	225.6	-1
226.07	7	226.07	7	226.07	12
226.54	7	226.54	7	226.54	1
227.02	-18	227.02	2	227.02	-18
227.49	4	227.49	5	227.49	13
227.96	1	227.96	6	227.96	2
228.43	0	228.43	9	228.43	1
228.9	18	228.9	24	228.9	18
229.38	-2	229.38	0	229.38	-1
229.85	-6	229.85	3	229.85	-1
230.32	8	230.32	8	230.32	0
230.79	-7	230.79	11	230.79	7
231.26	23	231.26	0	231.26	16
231.73	4	231.73	16	231.73	-2
232.21	8	232.21	3	232.21	2
232.68	-14	232.68	15	232.68	6
233.15	-5	233.15	7	233.15	0
233.62	3	233.62	-6	233.62	3
234.09	-2	234.09	-4	234.09	-1
234.56	4	234.56	-6	234.56	3
235.04	-6	235.04	22	235.04	-14
235.51	-11	235.51	-4	235.51	-11
235.98	-7	235.98	13	235.98	0
236.45	10	236.45	17	236.45	19
236.92	-1	236.92	-1	236.92	-6
237.39	-10	237.39	2	237.39	1
237.86	0	237.86	12	237.86	8
238.34	2	238.34	13	238.34	-13
238.81	-15	238.81	8	238.81	-4
239.28	-5	239.28	9	239.28	-2
239.75	0	239.75	7	239.75	-6
240.22	-5	240.22	2	240.22	3
240.69	-10	240.69	20	240.69	-10
241.16	17	241.16	13	241.16	2
241.63	-2	241.63	10	241.63	16
242.1	1	242.1	2	242.1	8
242.58	2	242.58	14	242.58	0
243.05	-2	243.05	8	243.05	8
243.52	2	243.52	-4	243.52	12
243.99	4	243.99	5	243.99	-12
244.46	4	244.46	-4	244.46	8
244.93	13	244.93	6	244.93	7
245.4	4	245.4	7	245.4	-7
245.87	-4	245.87	-8	245.87	-5
246.34	15	246.34	7	246.34	17
246.81	-1	246.81	11	246.81	0
247.28	2	247.28	15	247.28	3
247.76	-2	247.76	11	247.76	-10
248.23	-1	248.23	15	248.23	2
248.7	3	248.7	4	248.7	6
249.17	-2	249.17	25	249.17	-10
249.64	6	249.64	19	249.64	5
250.11	9	250.11	-2	250.11	10
250.58	15	250.58	14	250.58	3
251.05	13	251.05	4	251.05	-3
251.52	4	251.52	7	251.52	-15
251.99	4	251.99	6	251.99	6
252.46	8	252.46	0	252.46	3
252.93	2	252.93	-14	252.93	1
253.4	-14	253.4	5	253.4	1
253.87	3	253.87	9	253.87	-5
254.34	-9	254.34	5	254.34	1
254.81	3	254.81	5	254.81	8
255.28	8	255.28	3	255.28	-6
255.75	-19	255.75	14	255.75	4
256.22	-3	256.22	-8	256.22	-5
256.69	11	256.69	6	256.69	-13
257.16	7	257.16	5	257.16	9
257.63	21	257.63	-2	257.63	-7
258.1	7	258.1	21	258.1	-4
258.57	0	258.57	5	258.57	-3
259.04	-18	259.04	10	259.04	-16
259.51	-11	259.51	9	259.51	-19
259.98	11	259.98	2	259.98	15
260.45	-4	260.45	7	260.45	-3
260.92	-11	260.92	5	260.92	-8
261.39	-1	261.39	5	261.39	4
261.86	5	261.86	8	261.86	-8
262.33	12	262.33	1	262.33	8
262.8	1	262.8	-3	262.8	-2
263.27	6	263.27	22	263.27	4
263.74	-15	263.74	3	263.74	-19
264.21	7	264.21	3	264.21	-8
264.68	15	264.68	16	264.68	-5
265.15	6	265.15	10	265.15	2
265.62	1	265.62	-11	265.62	-10
266.09	10	266.09	6	266.09	6
266.56	1	266.56	7	266.56	-1
267.03	-3	267.03	3	267.03	-5
267.5	-17	267.5	-3	267.5	-15
267.97	1	267.97	4	267.97	5
268.44	11	268.44	0	268.44	8
268.91	-6	268.91	6	268.91	-8
269.38	-3	269.38	6	269.38	-5
269.85	1	269.85	17	269.85	-5
270.32	-1	270.32	-1	270.32	-1
270.78	14	270.78	-1	270.78	3
271.25	7	271.25	5	271.25	14
271.72	10	271.72	5	271.72	-2
272.19	18	272.19	11	272.19	7
272.66	-5	272.66	5	272.66	-6
273.13	4	273.13	15	273.13	-5
273.6	-6	273.6	5	273.6	-23
274.07	0	274.07	5	274.07	5
274.54	1	274.54	3	274.54	1
275.01	0	275.01	-5	275.01	1
275.48	19	275.48	13	275.48	8
275.94	-4	275.94	5	275.94	7
276.41	0	276.41	4	276.41	-1
276.88	1	276.88	11	276.88	3
277.35	26	277.35	21	277.35	1
277.82	8	277.82	-7	277.82	15
278.29	2	278.29	-2	278.29	4
278.76	-6	278.76	-5	278.76	6
279.23	13	279.23	3	279.23	13
279.69	25	279.69	1	279.69	19
280.16	8	280.16	3	280.16	9
280.63	3	280.63	-3	280.63	21
281.1	11	281.1	8	281.1	22
281.57	-8	281.57	7	281.57	16
282.04	3	282.04	-4	282.04	21
282.51	-7	282.51	23	282.51	25
282.98	-6	282.98	16	282.98	27
283.44	6	283.44	22	283.44	11
283.91	-10	283.91	-2	283.91	25
284.38	9	284.38	16	284.38	24
284.85	-18	284.85	16	284.85	19
285.32	13	285.32	-2	285.32	35
285.79	1	285.79	11	285.79	33
286.25	2	286.25	3	286.25	29
286.72	6	286.72	6	286.72	12
287.19	8	287.19	-7	287.19	27
287.66	-4	287.66	7	287.66	18
288.13	1	288.13	6	288.13	31
288.6	7	288.6	15	288.6	33
289.06	4	289.06	20	289.06	30
289.53	7	289.53	-4	289.53	36
290	5	290	11	290	18
290.47	-13	290.47	1	290.47	19
290.94	-3	290.94	6	290.94	29
291.4	-4	291.4	1	291.4	25
291.87	14	291.87	4	291.87	39
292.34	-1	292.34	3	292.34	34
292.81	11	292.81	11	292.81	31
293.28	3	293.28	20	293.28	26
293.74	4	293.74	17	293.74	18
294.21	31	294.21	19	294.21	29
294.68	16	294.68	0	294.68	25
295.15	-5	295.15	14	295.15	26
295.61	-1	295.61	12	295.61	10
296.08	-6	296.08	-6	296.08	12
296.55	14	296.55	1	296.55	21
297.02	19	297.02	15	297.02	49
297.48	-7	297.48	17	297.48	7
297.95	-4	297.95	13	297.95	11
298.42	4	298.42	0	298.42	23
298.89	-1	298.89	-3	298.89	44
299.35	13	299.35	7	299.35	32
299.82	-2	299.82	12	299.82	19
300.29	0	300.29	-3	300.29	23
300.76	5	300.76	12	300.76	33
301.22	-1	301.22	0	301.22	7
301.69	10	301.69	7	301.69	14
302.16	-10	302.16	20	302.16	32
302.63	7	302.63	17	302.63	32
303.09	-8	303.09	28	303.09	32
303.56	20	303.56	13	303.56	64
304.03	14	304.03	-1	304.03	101
304.5	26	304.5	14	304.5	111
304.96	-8	304.96	4	304.96	145
305.43	14	305.43	16	305.43	219
305.9	-8	305.9	12	305.9	287
306.36	6	306.36	25	306.36	466
306.83	1	306.83	20	306.83	455
307.3	12	307.3	26	307.3	381
307.76	6	307.76	19	307.76	404
308.23	10	308.23	13	308.23	464
308.7	11	308.7	29	308.7	532
309.17	16	309.17	35	309.17	548
309.63	1	309.63	36	309.63	489
310.1	-16	310.1	23	310.1	447
310.57	3	310.57	27	310.57	412
311.03	26	311.03	3	311.03	395
311.5	10	311.5	37	311.5	352
311.97	2	311.97	13	311.97	337
312.43	4	312.43	31	312.43	348
312.9	-4	312.9	17	312.9	304
313.37	-4	313.37	26	313.37	275
313.83	17	313.83	11	313.83	261
314.3	3	314.3	28	314.3	292
314.77	15	314.77	19	314.77	280
315.23	16	315.23	12	315.23	250
315.7	5	315.7	35	315.7	229
316.16	10	316.16	11	316.16	194
316.63	-3	316.63	18	316.63	185
317.1	8	317.1	8	317.1	157
317.56	8	317.56	28	317.56	143
318.03	18	318.03	12	318.03	151
318.5	-6	318.5	7	318.5	125
318.96	12	318.96	17	318.96	113
319.43	-10	319.43	5	319.43	100
319.9	-2	319.9	6	319.9	89
320.36	26	320.36	-1	320.36	94
320.83	-6	320.83	12	320.83	84
321.29	2	321.29	2	321.29	79
321.76	-3	321.76	10	321.76	82
322.23	17	322.23	19	322.23	65
322.69	-9	322.69	16	322.69	40
323.16	-3	323.16	-4	323.16	49
323.62	10	323.62	13	323.62	38
324.09	-4	324.09	-5	324.09	51
324.56	-4	324.56	11	324.56	50
325.02	-12	325.02	15	325.02	36
325.49	5	325.49	-4	325.49	37
325.95	-5	325.95	15	325.95	16
326.42	19	326.42	17	326.42	32
326.88	-7	326.88	9	326.88	22
327.35	17	327.35	19	327.35	31
327.82	14	327.82	2	327.82	32
328.28	5	328.28	10	328.28	37
328.75	2	328.75	-3	328.75	32
329.21	4	329.21	20	329.21	22
329.68	-6	329.68	-4	329.68	18
330.14	6	330.14	14	330.14	28
330.61	6	330.61	4	330.61	21
331.08	-7	331.08	8	331.08	1
331.54	0	331.54	-2	331.54	21
332.01	1	332.01	0	332.01	8
332.47	4	332.47	9	332.47	24
332.94	-9	332.94	15	332.94	16
333.4	14	333.4	5	333.4	21
333.87	1	333.87	19	333.87	18
334.33	3	334.33	1	334.33	32
334.8	-5	334.8	13	334.8	8
335.26	-9	335.26	14	335.26	9
335.73	6	335.73	19	335.73	21
336.19	-13	336.19	3	336.19	5
336.66	2	336.66	16	336.66	7
337.12	12	337.12	3	337.12	3
337.59	6	337.59	16	337.59	5
338.05	8	338.05	18	338.05	26
338.52	8	338.52	17	338.52	16
338.98	-13	338.98	6	338.98	7
339.45	7	339.45	15	339.45	17
339.91	14	339.91	12	339.91	25
340.38	-12	340.38	7	340.38	13
340.84	3	340.84	15	340.84	7
341.31	0	341.31	8	341.31	23
341.77	-4	341.77	7	341.77	14
342.24	-4	342.24	3	342.24	31
342.7	0	342.7	26	342.7	33
343.17	2	343.17	5	343.17	12
343.63	11	343.63	9	343.63	52
344.1	-6	344.1	17	344.1	36
344.56	22	344.56	0	344.56	25
345.03	-6	345.03	15	345.03	35
345.49	-1	345.49	7	345.49	60
345.96	13	345.96	11	345.96	71
346.42	6	346.42	8	346.42	67
346.88	19	346.88	7	346.88	30
347.35	-3	347.35	17	347.35	15
347.81	-7	347.81	18	347.81	11
348.28	-8	348.28	8	348.28	3
348.74	-1	348.74	12	348.74	3
349.21	-1	349.21	25	349.21	9
349.67	12	349.67	-8	349.67	22
350.14	7	350.14	0	350.14	2
350.6	-18	350.6	-3	350.6	11
351.06	7	351.06	-7	351.06	5
351.53	-4	351.53	0	351.53	0
351.99	2	351.99	2	351.99	2
352.46	13	352.46	12	352.46	22
352.92	10	352.92	-4	352.92	21
353.38	6	353.38	-5	353.38	35
353.85	-1	353.85	-2	353.85	6
354.31	10	354.31	1	354.31	17
354.78	8	354.78	-6	354.78	15
355.24	1	355.24	1	355.24	23
355.7	17	355.7	-5	355.7	8
356.17	22	356.17	13	356.17	18
356.63	19	356.63	15	356.63	20
357.1	-1	357.1	2	357.1	-1
357.56	-6	357.56	18	357.56	1
358.02	17	358.02	25	358.02	5
358.49	-12	358.49	4	358.49	0
358.95	3	358.95	1	358.95	3
359.41	16	359.41	7	359.41	1
359.88	12	359.88	-4	359.88	3
360.34	-2	360.34	0	360.34	-10
360.81	-15	360.81	4	360.81	9
361.27	-6	361.27	7	361.27	-5
361.73	-2	361.73	12	361.73	-6
362.2	1	362.2	12	362.2	12
362.66	1	362.66	2	362.66	15
363.12	4	363.12	-2	363.12	4
363.59	12	363.59	-2	363.59	17
364.05	2	364.05	9	364.05	21
364.51	9	364.51	7	364.51	15
364.98	5	364.98	6	364.98	12
365.44	5	365.44	15	365.44	-1
365.9	-4	365.9	6	365.9	18
366.37	3	366.37	9	366.37	1
366.83	14	366.83	4	366.83	0
367.29	12	367.29	7	367.29	14
367.76	13	367.76	14	367.76	-3
368.22	-6	368.22	-10	368.22	20
368.68	13	368.68	3	368.68	14
369.15	4	369.15	13	369.15	4
369.61	15	369.61	8	369.61	25
370.07	18	370.07	9	370.07	8
370.53	-10	370.53	7	370.53	-3
371	-16	371	6	371	10
371.46	13	371.46	7	371.46	9
371.92	-7	371.92	6	371.92	8
372.39	11	372.39	3	372.39	14
372.85	13	372.85	1	372.85	31
373.31	7	373.31	13	373.31	17
373.78	-4	373.78	10	373.78	4
374.24	7	374.24	5	374.24	4
374.7	8	374.7	8	374.7	11
375.16	1	375.16	7	375.16	15
375.63	8	375.63	-3	375.63	17
376.09	0	376.09	0	376.09	6
376.55	0	376.55	4	376.55	7
377.01	-9	377.01	7	377.01	13
377.48	11	377.48	17	377.48	24
377.94	23	377.94	10	377.94	14
378.4	15	378.4	-13	378.4	16
378.86	6	378.86	16	378.86	26
379.33	6	379.33	3	379.33	14
379.79	16	379.79	-4	379.79	8
380.25	4	380.25	-6	380.25	8
380.71	16	380.71	-2	380.71	13
381.18	6	381.18	-5	381.18	11
381.64	-4	381.64	22	381.64	-2
382.1	-1	382.1	-6	382.1	3
382.56	5	382.56	4	382.56	3
383.02	14	383.02	-4	383.02	21
383.49	-5	383.49	1	383.49	-6
383.95	10	383.95	3	383.95	12
384.41	5	384.41	8	384.41	15
384.87	5	384.87	13	384.87	4
385.34	3	385.34	2	385.34	1
385.8	23	385.8	5	385.8	18
386.26	9	386.26	-2	386.26	12
386.72	-28	386.72	2	386.72	-12
387.18	11	387.18	0	387.18	10
387.65	13	387.65	-6	387.65	14
388.11	9	388.11	2	388.11	7
388.57	7	388.57	8	388.57	14
389.03	0	389.03	1	389.03	3
389.49	-5	389.49	5	389.49	15
389.95	-6	389.95	5	389.95	-4
390.42	-26	390.42	-2	390.42	-10
390.88	6	390.88	23	390.88	13
391.34	9	391.34	5	391.34	27
391.8	4	391.8	6	391.8	23
392.26	12	392.26	18	392.26	24
392.72	15	392.72	8	392.72	31
393.19	1	393.19	13	393.19	34
393.65	-9	393.65	11	393.65	15
394.11	0	394.11	-1	394.11	15
394.57	23	394.57	2	394.57	23
395.03	2	395.03	19	395.03	18
395.49	21	395.49	7	395.49	21
395.95	-15	395.95	-2	395.95	7
396.42	-2	396.42	15	396.42	22
396.88	8	396.88	18	396.88	23
397.34	-4	397.34	15	397.34	4
397.8	7	397.8	-2	397.8	28
398.26	-14	398.26	7	398.26	-12
398.72	3	398.72	3	398.72	9
399.18	-10	399.18	-11	399.18	10
399.64	-3	399.64	21	399.64	13
400.11	8	400.11	-9	400.11	6
400.57	5	400.57	10	400.57	20
401.03	-5	401.03	4	401.03	-9
401.49	-5	401.49	-1	401.49	12
401.95	-11	401.95	7	401.95	1
402.41	17	402.41	5	402.41	25
402.87	0	402.87	3	402.87	9
403.33	-6	403.33	20	403.33	-7
403.79	4	403.79	5	403.79	17
404.25	8	404.25	-1	404.25	14
404.72	-2	404.72	14	404.72	9
405.18	-9	405.18	3	405.18	9
405.64	2	405.64	14	405.64	18
406.1	-2	406.1	-6	406.1	-6
406.56	12	406.56	0	406.56	9
407.02	8	407.02	8	407.02	21
407.48	11	407.48	8	407.48	24
407.94	28	407.94	5	407.94	20
408.4	16	408.4	0	408.4	6
408.86	1	408.86	1	408.86	4
409.32	-7	409.32	0	409.32	0
409.78	12	409.78	4	409.78	-3
410.24	0	410.24	4	410.24	-6
410.7	2	410.7	8	410.7	27
411.16	2	411.16	3	411.16	16
411.62	17	411.62	9	411.62	31
412.08	3	412.08	3	412.08	14
412.55	5	412.55	7	412.55	9
413.01	24	413.01	-2	413.01	18
413.47	21	413.47	-6	413.47	14
413.93	13	413.93	20	413.93	20
414.39	28	414.39	6	414.39	13
414.85	21	414.85	8	414.85	29
415.31	23	415.31	14	415.31	1
415.77	31	415.77	3	415.77	11
416.23	18	416.23	-2	416.23	11
416.69	26	416.69	8	416.69	22
417.15	29	417.15	10	417.15	11
417.61	56	417.61	-7	417.61	15
418.07	33	418.07	2	418.07	13
418.53	43	418.53	-2	418.53	5
418.99	26	418.99	1	418.99	0
419.45	48	419.45	0	419.45	25
419.91	25	419.91	6	419.91	10
420.37	57	420.37	3	420.37	41
420.83	76	420.83	1	420.83	36
421.29	63	421.29	6	421.29	31
421.75	60	421.75	-5	421.75	43
422.21	53	422.21	-2	422.21	54
422.67	78	422.67	-7	422.67	56
423.12	52	423.12	4	423.12	29
423.58	56	423.58	3	423.58	16
424.04	96	424.04	-4	424.04	36
424.5	80	424.5	3	424.5	19
424.96	89	424.96	-8	424.96	25
425.42	98	425.42	-1	425.42	41
425.88	108	425.88	12	425.88	43
426.34	100	426.34	-13	426.34	45
426.8	114	426.8	-9	426.8	40
427.26	105	427.26	-3	427.26	50
427.72	130	427.72	14	427.72	46
428.18	129	428.18	0	428.18	53
428.64	115	428.64	5	428.64	41
429.1	137	429.1	-15	429.1	31
429.56	143	429.56	3	429.56	34
430.02	150	430.02	-17	430.02	57
430.48	149	430.48	14	430.48	22
430.93	154	430.93	-2	430.93	28
431.39	151	431.39	-12	431.39	39
431.85	171	431.85	-3	431.85	66
432.31	175	432.31	-5	432.31	57
432.77	196	432.77	-8	432.77	73
433.23	209	433.23	3	433.23	68
433.69	186	433.69	3	433.69	63
434.15	212	434.15	6	434.15	65
434.61	216	434.61	-22	434.61	68
435.07	225	435.07	-13	435.07	73
435.52	238	435.52	-15	435.52	64
435.98	232	435.98	-37	435.98	64
436.44	244	436.44	-20	436.44	51
436.9	267	436.9	-4	436.9	77
437.36	311	437.36	-12	437.36	70
437.82	271	437.82	-14	437.82	53
438.28	302	438.28	-18	438.28	101
438.74	283	438.74	-12	438.74	61
439.19	304	439.19	-1	439.19	66
439.65	295	439.65	-22	439.65	90
440.11	330	440.11	-16	440.11	64
440.57	327	440.57	-12	440.57	89
441.03	335	441.03	-7	441.03	82
441.49	379	441.49	-17	441.49	100
441.95	363	441.95	-29	441.95	71
442.4	383	442.4	1	442.4	96
442.86	391	442.86	-6	442.86	95
443.32	392	443.32	-4	443.32	107
443.78	425	443.78	-18	443.78	120
444.24	423	444.24	-29	444.24	109
444.7	414	444.7	5	444.7	117
445.15	435	445.15	-13	445.15	139
445.61	423	445.61	-9	445.61	115
446.07	437	446.07	-21	446.07	95
446.53	459	446.53	13	446.53	105
446.99	439	446.99	-24	446.99	104
447.44	434	447.44	-15	447.44	92
447.9	424	447.9	-15	447.9	77
448.36	438	448.36	-11	448.36	139
448.82	424	448.82	-7	448.82	118
449.28	440	449.28	-24	449.28	121
449.73	424	449.73	-15	449.73	99
450.19	434	450.19	-18	450.19	114
450.65	425	450.65	-6	450.65	96
451.11	425	451.11	-27	451.11	133
451.57	407	451.57	-13	451.57	106
452.02	430	452.02	14	452.02	119
452.48	379	452.48	-3	452.48	105
452.94	359	452.94	-23	452.94	106
453.4	359	453.4	-13	453.4	97
453.85	343	453.85	-12	453.85	94
454.31	341	454.31	2	454.31	98
454.77	346	454.77	-9	454.77	85
455.23	324	455.23	15	455.23	87
455.69	310	455.69	5	455.69	96
456.14	298	456.14	-21	456.14	105
456.6	295	456.6	7	456.6	83
457.06	278	457.06	-7	457.06	70
457.52	269	457.52	-25	457.52	61
457.97	242	457.97	5	457.97	76
458.43	252	458.43	-3	458.43	74
458.89	263	458.89	16	458.89	68
459.34	225	459.34	0	459.34	67
459.8	211	459.8	-4	459.8	46
460.26	229	460.26	-14	460.26	88
460.72	231	460.72	0	460.72	74
461.17	219	461.17	-5	461.17	65
461.63	201	461.63	-21	461.63	44
462.09	197	462.09	10	462.09	55
462.55	164	462.55	-8	462.55	31
463	182	463	1	463	60
463.46	169	463.46	12	463.46	55
463.92	185	463.92	24	463.92	57
464.37	177	464.37	8	464.37	54
464.83	171	464.83	13	464.83	60
465.29	186	465.29	-6	465.29	55
465.74	158	465.74	19	465.74	32
466.2	146	466.2	-3	466.2	47
466.66	142	466.66	1	466.66	25
467.11	148	467.11	10	467.11	41
467.57	147	467.57	7	467.57	46
468.03	123	468.03	10	468.03	52
468.49	121	468.49	-8	468.49	49
468.94	137	468.94	-15	468.94	42
469.4	117	469.4	4	469.4	42
469.86	99	469.86	17	469.86	40
470.31	122	470.31	2	470.31	26
470.77	93	470.77	11	470.77	22
471.23	85	471.23	18	471.23	26
471.68	90	471.68	13	471.68	19
472.14	100	472.14	9	472.14	39
472.59	84	472.59	13	472.59	35
473.05	92	473.05	-1	473.05	26
473.51	97	473.51	3	473.51	33
473.96	94	473.96	16	473.96	32
474.42	96	474.42	17	474.42	41
474.88	95	474.88	-2	474.88	34
475.33	78	475.33	4	475.33	18
475.79	82	475.79	9	475.79	37
476.25	77	476.25	6	476.25	37
476.7	73	476.7	10	476.7	15
477.16	66	477.16	11	477.16	27
477.61	81	477.61	9	477.61	25
478.07	76	478.07	14	478.07	31
478.53	82	478.53	22	478.53	24
478.98	70	478.98	12	478.98	35
479.44	87	479.44	14	479.44	23
479.89	64	479.89	-3	479.89	22
480.35	78	480.35	-2	480.35	24
480.81	80	480.81	3	480.81	33
481.26	76	481.26	-9	481.26	33
481.72	67	481.72	10	481.72	39
482.17	49	482.17	22	482.17	8
482.63	79	482.63	5	482.63	29
483.09	59	483.09	12	483.09	28
483.54	69	483.54	-2	483.54	23
484	63	484	-5	484	43
484.45	49	484.45	-9	484.45	15
484.91	50	484.91	2	484.91	22
485.36	54	485.36	2	485.36	43
485.82	66	485.82	4	485.82	45
486.28	75	486.28	16	486.28	49
486.73	56	486.73	17	486.73	18
487.19	64	487.19	25	487.19	23
487.64	70	487.64	-1	487.64	32
488.1	88	488.1	-3	488.1	49
488.55	67	488.55	18	488.55	24
489.01	60	489.01	6	489.01	19
489.46	72	489.46	-1	489.46	29
489.92	67	489.92	-6	489.92	23
490.37	78	490.37	9	490.37	35
490.83	81	490.83	7	490.83	21
491.29	58	491.29	6	491.29	7
491.74	74	491.74	12	491.74	26
492.2	68	492.2	4	492.2	32
492.65	79	492.65	18	492.65	40
493.11	82	493.11	5	493.11	37
493.56	62	493.56	3	493.56	34
494.02	81	494.02	7	494.02	20
494.47	96	494.47	9	494.47	42
494.93	67	494.93	3	494.93	23
495.38	82	495.38	5	495.38	28
495.84	75	495.84	8	495.84	23
496.29	96	496.29	-7	496.29	32
496.75	109	496.75	3	496.75	25
497.2	123	497.2	-8	497.2	54
497.66	102	497.66	10	497.66	52
498.11	101	498.11	10	498.11	43
498.57	98	498.57	14	498.57	36
499.02	124	499.02	9	499.02	53
499.47	114	499.47	-15	499.47	38
499.93	113	499.93	-9	499.93	40
500.38	110	500.38	27	500.38	14
500.84	120	500.84	19	500.84	48
501.29	142	501.29	9	501.29	60
501.75	130	501.75	6	501.75	37
502.2	120	502.2	8	502.2	42
502.66	106	502.66	-4	502.66	36
503.11	142	503.11	-3	503.11	46
503.57	113	503.57	0	503.57	27
504.02	157	504.02	-7	504.02	66
504.48	131	504.48	18	504.48	32
504.93	161	504.93	20	504.93	63
505.38	165	505.38	4	505.38	34
505.84	140	505.84	0	505.84	44
506.29	140	506.29	9	506.29	57
506.75	169	506.75	16	506.75	55
507.2	159	507.2	4	507.2	63
507.66	139	507.66	20	507.66	39
508.11	154	508.11	13	508.11	65
508.56	176	508.56	4	508.56	89
509.02	159	509.02	13	509.02	54
509.47	178	509.47	12	509.47	54
509.93	163	509.93	6	509.93	44
510.38	197	510.38	-1	510.38	67
510.83	207	510.83	22	510.83	100
511.29	201	511.29	3	511.29	61
511.74	211	511.74	10	511.74	68
512.2	206	512.2	-5	512.2	64
512.65	203	512.65	21	512.65	67
513.1	180	513.1	-3	513.1	72
513.56	195	513.56	0	513.56	71
514.01	230	514.01	13	514.01	70
514.47	213	514.47	14	514.47	80
514.92	207	514.92	-12	514.92	60
515.37	229	515.37	-6	515.37	74
515.83	230	515.83	4	515.83	71
516.28	222	516.28	-6	516.28	85
516.73	232	516.73	-13	516.73	74
517.19	235	517.19	12	517.19	84
517.64	232	517.64	3	517.64	83
518.09	217	518.09	18	518.09	80
518.55	268	518.55	25	518.55	84
519	243	519	1	519	85
519.45	267	519.45	4	519.45	93
519.91	257	519.91	-1	519.91	86
520.36	257	520.36	7	520.36	69
520.81	241	520.81	4	520.81	89
521.27	263	521.27	-14	521.27	96
521.72	257	521.72	-4	521.72	98
522.17	250	522.17	8	522.17	66
522.63	288	522.63	1	522.63	91
523.08	267	523.08	14	523.08	86
523.53	250	523.53	-6	523.53	57
523.99	253	523.99	-9	523.99	85
524.44	277	524.44	-2	524.44	90
524.89	276	524.89	-6	524.89	91
525.35	285	525.35	-3	525.35	96
525.8	264	525.8	25	525.8	70
526.25	279	526.25	1	526.25	89
526.71	294	526.71	6	526.71	108
527.16	258	527.16	0	527.16	80
527.61	282	527.61	-13	527.61	104
528.06	268	528.06	6	528.06	83
528.52	284	528.52	-3	528.52	89
528.97	275	528.97	9	528.97	96
529.42	278	529.42	4	529.42	77
529.88	303	529.88	-6	529.88	107
530.33	309	530.33	22	530.33	92
530.78	310	530.78	-1	530.78	106
531.23	316	531.23	5	531.23	97
531.69	321	531.69	5	531.69	99
532.14	276	532.14	-6	532.14	84
532.59	288	532.59	-13	532.59	89
533.04	279	533.04	25	533.04	91
533.5	300	533.5	4	533.5	105
533.95	305	533.95	7	533.95	91
534.4	318	534.4	20	534.4	95
534.85	304	534.85	12	534.85	80
535.31	294	535.31	19	535.31	96
535.76	305	535.76	2	535.76	104
536.21	315	536.21	1	536.21	109
536.66	282	536.66	14	536.66	87
537.12	269	537.12	13	537.12	92
537.57	316	537.57	15	537.57	113
538.02	324	538.02	10	538.02	114
538.47	309	538.47	17	538.47	99
538.93	307	538.93	6	538.93	93
539.38	333	539.38	5	539.38	104
539.83	295	539.83	6	539.83	107
540.28	300	540.28	0	540.28	101
540.73	293	540.73	-8	540.73	96
541.19	311	541.19	9	541.19	107
541.64	319	541.64	7	541.64	101
542.09	290	542.09	5	542.09	113
542.54	285	542.54	8	542.54	96
542.99	298	542.99	1	542.99	91
543.45	338	543.45	14	543.45	101
543.9	332	543.9	-2	543.9	89
544.35	304	544.35	1	544.35	90
544.8	316	544.8	6	544.8	99
545.25	306	545.25	8	545.25	91
545.7	311	545.7	-4	545.7	108
546.16	323	546.16	-5	546.16	127
546.61	332	546.61	12	546.61	111
547.06	310	547.06	13	547.06	114
547.51	277	547.51	15	547.51	92
547.96	313	547.96	-5	547.96	111
548.41	306	548.41	-8	548.41	101
548.87	288	548.87	0	548.87	98
549.32	324	549.32	3	549.32	114
549.77	313	549.77	14	549.77	113
550.22	307	550.22	6	550.22	82
550.67	295	550.67	27	550.67	96
551.12	347	551.12	-16	551.12	124
551.57	329	551.57	27	551.57	118
552.03	304	552.03	-4	552.03	100
552.48	294	552.48	11	552.48	94
552.93	339	552.93	-6	552.93	110
553.38	336	553.38	-2	553.38	115
553.83	360	553.83	2	553.83	116
554.28	332	554.28	0	554.28	104
554.73	334	554.73	4	554.73	112
555.18	328	555.18	19	555.18	108
555.64	291	555.64	-7	555.64	107
556.09	330	556.09	6	556.09	104
556.54	312	556.54	-10	556.54	103
556.99	332	556.99	9	556.99	108
557.44	336	557.44	10	557.44	112
557.89	299	557.89	17	557.89	114
558.34	322	558.34	17	558.34	100
558.79	310	558.79	-3	558.79	110
559.24	300	559.24	14	559.24	117
559.69	297	559.69	7	559.69	112
560.15	294	560.15	15	560.15	121
560.6	300	560.6	1	560.6	106
561.05	308	561.05	-6	561.05	109
561.5	352	561.5	5	561.5	117
561.95	320	561.95	6	561.95	108
562.4	303	562.4	4	562.4	111
562.85	286	562.85	2	562.85	78
563.3	325	563.3	-13	563.3	116
563.75	315	563.75	-4	563.75	105
564.2	333	564.2	22	564.2	128
564.65	304	564.65	20	564.65	100
565.1	322	565.1	-3	565.1	101
565.55	321	565.55	21	565.55	107
566	313	566	17	566	101
566.45	310	566.45	-12	566.45	102
566.9	308	566.9	3	566.9	114
567.35	296	567.35	-5	567.35	128
567.8	328	567.8	8	567.8	142
568.25	318	568.25	4	568.25	134
568.7	304	568.7	-7	568.7	120
569.16	310	569.16	-5	569.16	125
569.61	300	569.61	1	569.61	103
570.06	303	570.06	9	570.06	94
570.51	309	570.51	10	570.51	105
570.96	309	570.96	-11	570.96	105
571.41	288	571.41	10	571.41	119
571.86	317	571.86	-14	571.86	123
572.31	284	572.31	-6	572.31	106
572.76	305	572.76	10	572.76	83
573.21	299	573.21	-1	573.21	108
573.66	308	573.66	-4	573.66	89
574.11	284	574.11	-9	574.11	95
574.56	301	574.56	7	574.56	119
575.01	299	575.01	-12	575.01	102
575.46	302	575.46	-15	575.46	111
575.9	302	575.9	-15	575.9	114
576.35	304	576.35	-1	576.35	122
576.8	303	576.8	-21	576.8	108
577.25	322	577.25	4	577.25	115
577.7	296	577.7	-3	577.7	108
578.15	271	578.15	4	578.15	95
578.6	268	578.6	-2	578.6	103
579.05	283	579.05	-6	579.05	121
579.5	302	579.5	-12	579.5	104
579.95	277	579.95	-5	579.95	101
580.4	302	580.4	-8	580.4	109
580.85	305	580.85	10	580.85	117
581.3	297	581.3	-1	581.3	100
581.75	265	581.75	-18	581.75	126
582.2	262	582.2	11	582.2	87
582.65	276	582.65	-9	582.65	122
583.1	290	583.1	12	583.1	128
583.55	303	583.55	10	583.55	129
584	288	584	-14	584	102
584.44	300	584.44	-23	584.44	120
584.89	267	584.89	1	584.89	147
585.34	287	585.34	0	585.34	133
585.79	311	585.79	-6	585.79	152
586.24	287	586.24	-13	586.24	190
586.69	286	586.69	29	586.69	238
587.14	278	587.14	22	587.14	406
587.59	301	587.59	87	587.59	809
588.04	324	588.04	212	588.04	1779
588.49	298	588.49	483	588.49	3817
588.94	322	588.94	605	588.94	4873
589.38	301	589.38	446	589.38	3818
589.83	288	589.83	181	589.83	1705
590.28	249	590.28	50	590.28	517
590.73	266	590.73	17	590.73	238
591.18	264	591.18	-4	591.18	165
591.63	274	591.63	-24	591.63	141
592.08	262	592.08	-18	592.08	133
592.53	246	592.53	-11	592.53	121
592.97	255	592.97	4	592.97	140
593.42	274	593.42	0	593.42	121
593.87	250	593.87	-17	593.87	115
594.32	256	594.32	-43	594.32	113
594.77	296	594.77	-7	594.77	98
595.22	268	595.22	-12	595.22	100
595.67	235	595.67	-16	595.67	91
596.11	251	596.11	-28	596.11	84
596.56	223	596.56	-49	596.56	81
597.01	262	597.01	-19	597.01	94
597.46	219	597.46	-6	597.46	76
597.91	251	597.91	-53	597.91	77
598.36	252	598.36	-39	598.36	97
598.8	245	598.8	-22	598.8	85
599.25	224	599.25	-18	599.25	98
599.7	257	599.7	-22	599.7	88
600.15	253	600.15	-22	600.15	96
600.6	218	600.6	-20	600.6	80
601.05	250	601.05	-37	601.05	85
601.49	218	601.49	-20	601.49	83
601.94	260	601.94	-28	601.94	107
602.39	234	602.39	-27	602.39	77
602.84	264	602.84	-6	602.84	102
603.29	226	603.29	-39	603.29	88
603.73	236	603.73	-27	603.73	92
604.18	233	604.18	-18	604.18	82
604.63	251	604.63	-24	604.63	94
605.08	232	605.08	-42	605.08	91
605.52	236	605.52	-30	605.52	74
605.97	220	605.97	-39	605.97	65
606.42	232	606.42	-46	606.42	86
606.87	233	606.87	-52	606.87	98
607.32	230	607.32	-10	607.32	94
607.76	213	607.76	-19	607.76	64
608.21	219	608.21	-38	608.21	86
608.66	217	608.66	-25	608.66	79
609.11	218	609.11	-23	609.11	74
609.55	212	609.55	-41	609.55	90
610	237	610	-24	610	82
610.45	225	610.45	-19	610.45	65
610.9	213	610.9	-31	610.9	65
611.34	232	611.34	-29	611.34	72
611.79	193	611.79	-31	611.79	67
612.24	226	612.24	-20	612.24	80
612.69	212	612.69	-22	612.69	58
613.13	195	613.13	-25	613.13	84
613.58	221	613.58	12	613.58	79
614.03	208	614.03	-42	614.03	90
614.48	213	614.48	-24	614.48	55
614.92	211	614.92	-23	614.92	79
615.37	187	615.37	-30	615.37	106
615.82	198	615.82	-7	615.82	83
616.26	210	616.26	-40	616.26	101
616.71	190	616.71	-8	616.71	80
617.16	203	617.16	-33	617.16	86
617.61	173	617.61	-26	617.61	73
618.05	200	618.05	-23	618.05	83
618.5	191	618.5	-19	618.5	63
618.95	194	618.95	-38	618.95	79
619.39	189	619.39	-32	619.39	72
619.84	176	619.84	-18	619.84	65
620.29	171	620.29	-9	620.29	75
620.73	174	620.73	-17	620.73	64
621.18	192	621.18	-30	621.18	71
621.63	162	621.63	6	621.63	59
622.07	156	622.07	-23	622.07	50
622.52	159	622.52	-11	622.52	49
622.97	185	622.97	-16	622.97	68
623.41	185	623.41	-17	623.41	90
623.86	190	623.86	-15	623.86	64
624.31	176	624.31	-2	624.31	65
624.75	151	624.75	-19	624.75	49
625.2	170	625.2	-18	625.2	72
625.65	187	625.65	-22	625.65	54
626.09	196	626.09	-11	626.09	61
626.54	177	626.54	-14	626.54	80
626.99	162	626.99	-16	626.99	58
627.43	173	627.43	-15	627.43	64
627.88	154	627.88	-40	627.88	47
628.33	164	628.33	-10	628.33	54
628.77	153	628.77	-20	628.77	53
629.22	139	629.22	-17	629.22	52
629.66	174	629.66	-5	629.66	46
630.11	175	630.11	-34	630.11	63
630.56	152	630.56	-15	630.56	70
631	142	631	-18	631	47
631.45	140	631.45	-21	631.45	56
631.89	154	631.89	-17	631.89	73
632.34	159	632.34	-27	632.34	56
632.79	141	632.79	-4	632.79	59
633.23	160	633.23	-8	633.23	58
633.68	144	633.68	-27	633.68	57
634.12	154	634.12	-26	634.12	47
634.57	137	634.57	-13	634.57	49
635.02	156	635.02	3	635.02	58
635.46	135	635.46	-25	635.46	46
635.91	132	635.91	-22	635.91	40
636.35	113	636.35	-2	636.35	14
636.8	134	636.8	-10	636.8	70
637.25	146	637.25	-26	637.25	50
637.69	150	637.69	-16	637.69	52
638.14	123	638.14	-11	638.14	60
638.58	133	638.58	-4	638.58	53
639.03	125	639.03	6	639.03	48
639.47	127	639.47	-17	639.47	44
639.92	114	639.92	-16	639.92	44
640.36	138	640.36	-18	640.36	50
640.81	126	640.81	-22	640.81	52
641.26	128	641.26	-19	641.26	47
641.7	131	641.7	-17	641.7	50
642.15	119	642.15	-19	642.15	29
642.59	132	642.59	-6	642.59	46
643.04	110	643.04	-6	643.04	67
643.48	139	643.48	-30	643.48	46
643.93	129	643.93	-9	643.93	57
644.37	105	644.37	-11	644.37	52
644.82	111	644.82	-12	644.82	51
645.26	119	645.26	-8	645.26	51
645.71	99	645.71	-10	645.71	34
646.15	102	646.15	-19	646.15	43
646.6	135	646.6	-20	646.6	63
647.04	87	647.04	-11	647.04	32
647.49	95	647.49	-31	647.49	42
647.93	113	647.93	-6	647.93	44
648.38	91	648.38	-22	648.38	38
648.82	109	648.82	-1	648.82	47
649.27	89	649.27	-6	649.27	34
649.71	90	649.71	-16	649.71	50
650.16	112	650.16	-27	650.16	30
650.6	96	650.6	-1	650.6	28
651.05	120	651.05	11	651.05	44
651.49	118	651.49	-10	651.49	49
651.94	103	651.94	-12	651.94	61
652.38	95	652.38	0	652.38	33
652.83	89	652.83	3	652.83	36
653.27	106	653.27	-9	653.27	43
653.72	88	653.72	-6	653.72	32
654.16	106	654.16	-1	654.16	60
654.61	97	654.61	-6	654.61	75
655.05	101	655.05	-2	655.05	105
655.5	96	655.5	34	655.5	167
655.94	74	655.94	92	655.94	360
656.38	95	656.38	82	656.38	303
656.83	72	656.83	20	656.83	106
657.27	95	657.27	5	657.27	53
657.72	93	657.72	3	657.72	44
658.16	68	658.16	-13	658.16	28
658.61	94	658.61	7	658.61	20
659.05	66	659.05	-27	659.05	39
659.49	70	659.49	-27	659.49	34
659.94	102	659.94	-10	659.94	25
660.38	71	660.38	21	660.38	16
660.83	80	660.83	-10	660.83	33
661.27	77	661.27	-14	661.27	35
661.72	94	661.72	-10	661.72	38
662.16	64	662.16	-3	662.16	30
662.6	72	662.6	-9	662.6	35
663.05	93	663.05	5	663.05	29
663.49	87	663.49	1	663.49	21
663.94	75	663.94	-22	663.94	24
664.38	53	664.38	11	664.38	7
664.82	58	664.82	-6	664.82	18
665.27	70	665.27	-9	665.27	23
665.71	74	665.71	-9	665.71	42
666.16	87	666.16	-13	666.16	22
666.6	69	666.6	-11	666.6	33
667.04	62	667.04	-5	667.04	25
667.49	76	667.49	1	667.49	28
667.93	77	667.93	-10	667.93	26
668.37	61	668.37	-13	668.37	39
668.82	69	668.82	-12	668.82	10
669.26	62	669.26	0	669.26	25
669.7	65	669.7	0	669.7	23
670.15	55	670.15	-5	670.15	27
670.59	61	670.59	-7	670.59	21
671.04	68	671.04	-9	671.04	33
671.48	80	671.48	-8	671.48	37
671.92	56	671.92	-13	671.92	19
672.37	42	672.37	1	672.37	16
672.81	56	672.81	4	672.81	20
673.25	59	673.25	1	673.25	21
673.7	62	673.7	-6	673.7	23
674.14	63	674.14	-12	674.14	19
674.58	57	674.58	-16	674.58	23
675.03	69	675.03	0	675.03	26
675.47	74	675.47	-12	675.47	31
675.91	43	675.91	17	675.91	13
676.36	51	676.36	6	676.36	9
676.8	54	676.8	-11	676.8	24
677.24	59	677.24	12	677.24	17
677.68	46	677.68	-7	677.68	18
678.13	64	678.13	-22	678.13	16
678.57	74	678.57	-14	678.57	15
679.01	47	679.01	-9	679.01	26
679.46	51	679.46	-6	679.46	42
679.9	63	679.9	7	679.9	32
680.34	41	680.34	-7	680.34	10
680.78	40	680.78	2	680.78	17
681.23	59	681.23	-12	681.23	12
681.67	40	681.67	8	681.67	16
682.11	50	682.11	1	682.11	17
682.56	49	682.56	-7	682.56	23
683	43	683	0	683	7
683.44	47	683.44	-23	683.44	28
683.88	74	683.88	-10	683.88	30
684.33	37	684.33	0	684.33	22
684.77	38	684.77	2	684.77	32
685.21	50	685.21	9	685.21	12
685.65	47	685.65	7	685.65	38
686.1	44	686.1	1	686.1	10
686.54	41	686.54	2	686.54	1
686.98	32	686.98	1	686.98	13
687.42	42	687.42	-9	687.42	11
687.87	48	687.87	6	687.87	35
688.31	23	688.31	-3	688.31	-3
688.75	50	688.75	2	688.75	21
689.19	37	689.19	0	689.19	28
689.64	42	689.64	7	689.64	30
690.08	51	690.08	14	690.08	32
690.52	39	690.52	-17	690.52	26
690.96	18	690.96	-1	690.96	18
691.4	29	691.4	2	691.4	18
691.85	37	691.85	-6	691.85	12
692.29	54	692.29	-12	692.29	27
692.73	60	692.73	-6	692.73	40
693.17	47	693.17	-7	693.17	11
693.61	26	693.61	5	693.61	13
694.06	55	694.06	9	694.06	24
694.5	48	694.5	-2	694.5	24
694.94	33	694.94	10	694.94	17
695.38	37	695.38	3	695.38	18
695.82	37	695.82	5	695.82	5
696.27	17	696.27	0	696.27	21
696.71	45	696.71	7	696.71	33
697.15	34	697.15	-12	697.15	19
697.59	28	697.59	3	697.59	22
698.03	26	698.03	-14	698.03	18
698.47	32	698.47	12	698.47	1
698.92	20	698.92	-16	698.92	24
699.36	16	699.36	-6	699.36	19
699.8	29	699.8	-4	699.8	26
700.24	32	700.24	-9	700.24	15
700.68	34	700.68	17	700.68	25
701.12	38	701.12	2	701.12	19
701.57	18	701.57	6	701.57	4
702.01	21	702.01	4	702.01	-2
702.45	32	702.45	3	702.45	23
702.89	32	702.89	-11	702.89	-1
703.33	36	703.33	-5	703.33	10
703.77	30	703.77	17	703.77	8
704.21	24	704.21	6	704.21	17
704.65	33	704.65	15	704.65	6
705.1	13	705.1	-6	705.1	-1
705.54	23	705.54	0	705.54	17
705.98	21	705.98	6	705.98	-9
706.42	30	706.42	0	706.42	17
706.86	18	706.86	-4	706.86	30
707.3	32	707.3	-3	707.3	3
707.74	42	707.74	-7	707.74	19
708.18	13	708.18	3	708.18	-5
708.62	38	708.62	-11	708.62	2
709.07	31	709.07	-1	709.07	8
709.51	30	709.51	8	709.51	15
709.95	23	709.95	15	709.95	20
710.39	20	710.39	8	710.39	4
710.83	35	710.83	9	710.83	21
711.27	23	711.27	10	711.27	17
711.71	17	711.71	-6	711.71	30
712.15	38	712.15	-2	712.15	13
712.59	14	712.59	6	712.59	-11
713.03	25	713.03	5	713.03	21
713.47	17	713.47	8	713.47	11
713.91	23	713.91	5	713.91	21
714.35	36	714.35	9	714.35	18
714.8	22	714.8	2	714.8	15
715.24	15	715.24	6	715.24	2
715.68	9	715.68	12	715.68	-3
716.12	35	716.12	10	716.12	16
716.56	29	716.56	9	716.56	12
717	17	717	7	717	23
717.44	11	717.44	-1	717.44	6
717.88	28	717.88	-10	717.88	1
718.32	17	718.32	-10	718.32	-3
718.76	24	718.76	14	718.76	15
719.2	14	719.2	-5	719.2	8
719.64	12	719.64	-9	719.64	16
720.08	6	720.08	2	720.08	8
720.52	19	720.52	25	720.52	7
720.96	12	720.96	-16	720.96	2
721.4	12	721.4	8	721.4	8
721.84	4	721.84	10	721.84	9
722.28	5	722.28	10	722.28	-1
722.72	35	722.72	-6	722.72	13
723.16	8	723.16	8	723.16	-3
723.6	24	723.6	-2	723.6	1
724.04	25	724.04	15	724.04	20
724.48	13	724.48	-3	724.48	8
724.92	4	724.92	12	724.92	1
725.36	27	725.36	12	725.36	22
725.8	23	725.8	-11	725.8	-3
726.24	17	726.24	21	726.24	10
726.68	1	726.68	16	726.68	5
727.12	5	727.12	11	727.12	9
727.56	16	727.56	-1	727.56	10
728	14	728	10	728	23
728.44	14	728.44	-11	728.44	19
728.88	12	728.88	13	728.88	12
729.32	13	729.32	-2	729.32	0
729.76	34	729.76	-4	729.76	30
730.2	13	730.2	-8	730.2	11
730.64	12	730.64	-6	730.64	-3
731.08	33	731.08	1	731.08	3
731.52	20	731.52	1	731.52	10
731.95	1	731.95	14	731.95	15
732.39	40	732.39	-4	732.39	12
732.83	13	732.83	2	732.83	-5
733.27	6	733.27	3	733.27	13
733.71	-11	733.71	-7	733.71	1
734.15	33	734.15	16	734.15	9
734.59	33	734.59	3	734.59	8
735.03	11	735.03	3	735.03	-1
735.47	23	735.47	-5	735.47	20
735.91	24	735.91	10	735.91	9
736.35	14	736.35	17	736.35	-7
736.79	17	736.79	3	736.79	18
737.23	20	737.23	0	737.23	9
737.66	17	737.66	7	737.66	8
738.1	29	738.1	3	738.1	26
738.54	17	738.54	31	738.54	6
738.98	16	738.98	5	738.98	7
739.42	21	739.42	5	739.42	16
739.86	3	739.86	-6	739.86	11
740.3	7	740.3	2	740.3	-2
740.74	6	740.74	-2	740.74	6
741.18	3	741.18	11	741.18	1
741.61	8	741.61	-4	741.61	1
742.05	5	742.05	-3	742.05	14
742.49	0	742.49	-2	742.49	-1
742.93	20	742.93	12	742.93	9
743.37	-3	743.37	-2	743.37	5
743.81	-2	743.81	-6	743.81	8
744.25	5	744.25	6	744.25	8
744.69	1	744.69	4	744.69	7
745.12	14	745.12	7	745.12	2
745.56	4	745.56	-7	745.56	8
746	26	746	14	746	14
746.44	21	746.44	0	746.44	5
746.88	-9	746.88	-2	746.88	-13
747.32	-14	747.32	5	747.32	-8
747.75	12	747.75	2	747.75	6
748.19	23	748.19	8	748.19	17
748.63	4	748.63	8	748.63	1
749.07	8	749.07	9	749.07	5
749.51	19	749.51	-3	749.51	13
749.95	5	749.95	5	749.95	19
750.38	3	750.38	2	750.38	6
750.82	2	750.82	10	750.82	-8
751.26	7	751.26	-9	751.26	-5
751.7	1	751.7	17	751.7	-15
752.14	2	752.14	4	752.14	-3
752.57	20	752.57	5	752.57	23
753.01	-7	753.01	-10	753.01	-7
753.45	4	753.45	-5	753.45	2
753.89	26	753.89	-13	753.89	6
754.33	-11	754.33	9	754.33	-1
754.76	13	754.76	12	754.76	3
755.2	14	755.2	10	755.2	13
755.64	9	755.64	3	755.64	8
756.08	8	756.08	19	756.08	24
756.52	29	756.52	16	756.52	17
756.95	10	756.95	-4	756.95	-15
757.39	8	757.39	-2	757.39	2
757.83	0	757.83	12	757.83	9
758.27	13	758.27	-1	758.27	-3
758.7	15	758.7	3	758.7	13
759.14	-1	759.14	11	759.14	-14
759.58	-8	759.58	2	759.58	2
760.02	2	760.02	-2	760.02	11
760.45	16	760.45	7	760.45	8
760.89	-8	760.89	-6	760.89	-9
761.33	4	761.33	16	761.33	9
761.77	18	761.77	10	761.77	19
762.2	8	762.2	3	762.2	-9
762.64	1	762.64	26	762.64	0
763.08	-7	763.08	-2	763.08	2
763.52	-10	763.52	14	763.52	-2
763.95	11	763.95	11	763.95	14
764.39	13	764.39	0	764.39	23
764.83	17	764.83	25	764.83	14
765.26	3	765.26	-1	765.26	13
765.7	10	765.7	15	765.7	16
766.14	-4	766.14	-8	766.14	-2
766.58	1	766.58	-4	766.58	16
767.01	9	767.01	12	767.01	13
767.45	7	767.45	1	767.45	-12
767.89	-1	767.89	17	767.89	9
768.32	27	768.32	11	768.32	11
768.76	8	768.76	-1	768.76	10
769.2	0	769.2	1	769.2	5
769.63	1	769.63	6	769.63	2
770.07	-6	770.07	8	770.07	3
770.51	2	770.51	4	770.51	9
770.95	8	770.95	19	770.95	20
771.38	7	771.38	12	771.38	9
771.82	15	771.82	19	771.82	5
772.26	2	772.26	4	772.26	19
772.69	3	772.69	8	772.69	9
773.13	0	773.13	-4	773.13	7
773.57	9	773.57	-9	773.57	5
774	11	774	-5	774	1
774.44	-3	774.44	1	774.44	2
774.88	-7	774.88	4	774.88	2
775.31	-3	775.31	14	775.31	-4
775.75	-1	775.75	14	775.75	19
776.18	10	776.18	27	776.18	40
776.62	4	776.62	36	776.62	62
777.06	16	777.06	39	777.06	82
777.49	-6	777.49	32	777.49	94
777.93	18	777.93	20	777.93	60
778.37	13	778.37	6	778.37	18
778.8	5	778.8	10	778.8	17
779.24	6	779.24	6	779.24	12
779.68	12	779.68	21	779.68	-1
780.11	16	780.11	-1	780.11	23
780.55	13	780.55	3	780.55	8
780.98	14	780.98	9	780.98	2
781.42	2	781.42	3	781.42	20
781.86	16	781.86	14	781.86	6
782.29	7	782.29	3	782.29	8
782.73	-11	782.73	-2	782.73	-5
783.16	23	783.16	9	783.16	13
783.6	-2	783.6	-8	783.6	-10
784.04	1	784.04	-3	784.04	-10
784.47	12	784.47	1	784.47	4
784.91	0	784.91	-5	784.91	-1
785.34	-1	785.34	2	785.34	-1
785.78	-1	785.78	12	785.78	8
786.21	2	786.21	5	786.21	-4
786.65	-1	786.65	19	786.65	14
787.09	5	787.09	5	787.09	8
787.52	16	787.52	2	787.52	-3
787.96	10	787.96	1	787.96	-3
788.39	8	788.39	4	788.39	10
788.83	15	788.83	17	788.83	7
789.26	24	789.26	-4	789.26	6
789.7	6	789.7	-1	789.7	2
790.14	-1	790.14	-3	790.14	6
790.57	15	790.57	22	790.57	1
791.01	10	791.01	0	791.01	15
791.44	-16	791.44	-3	791.44	-1
791.88	15	791.88	9	791.88	16
792.31	6	792.31	17	792.31	4
792.75	11	792.75	10	792.75	2
793.18	14	793.18	-2	793.18	7
793.62	12	793.62	2	793.62	6
794.05	-5	794.05	-2	794.05	20
794.49	3	794.49	20	794.49	0
794.92	-4	794.92	17	794.92	-3
795.36	16	795.36	5	795.36	-4
795.79	12	795.79	5	795.79	12
796.23	13	796.23	6	796.23	22
796.66	13	796.66	3	796.66	5
797.1	13	797.1	7	797.1	3
797.53	5	797.53	3	797.53	11
797.97	13	797.97	17	797.97	7
798.4	14	798.4	3	798.4	4
798.84	5	798.84	14	798.84	9
799.27	-2	799.27	-4	799.27	5
799.71	2	799.71	0	799.71	1
800.14	26	800.14	10	800.14	27
800.58	2	800.58	5	800.58	-4
801.01	1	801.01	7	801.01	-5
801.45	-8	801.45	2	801.45	-3
801.88	12	801.88	23	801.88	12
802.32	0	802.32	-5	802.32	2
802.75	-13	802.75	0	802.75	3
803.19	14	803.19	-2	803.19	9
803.62	5	803.62	4	803.62	-14
804.06	16	804.06	4	804.06	25
804.49	14	804.49	0	804.49	27
804.92	2	804.92	5	804.92	13
805.36	11	805.36	1	805.36	10
805.79	0	805.79	12	805.79	7
806.23	9	806.23	3	806.23	9
806.66	-3	806.66	-1	806.66	-8
807.1	-2	807.1	5	807.1	2
807.53	3	807.53	9	807.53	6
807.96	6	807.96	7	807.96	0
808.4	-12	808.4	-10	808.4	-3
808.83	3	808.83	10	808.83	0
809.27	4	809.27	-2	809.27	3
809.7	9	809.7	3	809.7	8
810.14	-5	810.14	5	810.14	3
810.57	-10	810.57	6	810.57	-2
811	-15	811	6	811	-13
811.44	-9	811.44	17	811.44	9
811.87	8	811.87	11	811.87	9
812.31	-17	812.31	-3	812.31	-2
812.74	-6	812.74	14	812.74	-9
813.17	9	813.17	11	813.17	10
813.61	13	813.61	-4	813.61	13
814.04	2	814.04	-15	814.04	3
814.48	-6	814.48	6	814.48	6
814.91	-12	814.91	-9	814.91	-14
815.34	-1	815.34	14	815.34	15
815.78	16	815.78	2	815.78	14
816.21	-8	816.21	14	816.21	21
816.64	1	816.64	-2	816.64	9
817.08	10	817.08	18	817.08	70
817.51	5	817.51	22	817.51	85
817.95	-2	817.95	37	817.95	114
818.38	0	818.38	22	818.38	160
818.81	11	818.81	39	818.81	179
819.25	-12	819.25	38	819.25	171
819.68	9	819.68	27	819.68	181
820.11	0	820.11	17	820.11	85
820.55	13	820.55	26	820.55	47
820.98	5	820.98	5	820.98	17
821.41	9	821.41	19	821.41	10
821.85	11	821.85	14	821.85	16
822.28	12	822.28	18	822.28	10
822.71	5	822.71	9	822.71	3
823.15	2	823.15	1	823.15	5
823.58	-17	823.58	13	823.58	-7
824.01	-5	824.01	6	824.01	2
824.45	17	824.45	9	824.45	22
824.88	-10	824.88	3	824.88	8
825.31	-6	825.31	1	825.31	6
825.75	-6	825.75	-5	825.75	3
826.18	-1	826.18	-4	826.18	3
826.61	-12	826.61	4	826.61	2
827.04	-4	827.04	11	827.04	1
827.48	-6	827.48	2	827.48	16
827.91	1	827.91	-2	827.91	0
828.34	1	828.34	-1	828.34	-9
828.78	-1	828.78	19	828.78	3
829.21	15	829.21	-8	829.21	9
829.64	-11	829.64	13	829.64	-7
830.07	23	830.07	5	830.07	9
830.51	6	830.51	0	830.51	14
830.94	10	830.94	-2	830.94	10
831.37	-10	831.37	-9	831.37	1
831.8	5	831.8	23	831.8	12
832.24	1	832.24	5	832.24	5
832.67	3	832.67	9	832.67	-21
833.1	10	833.1	2	833.1	4
833.54	-4	833.54	-7	833.54	11
833.97	-3	833.97	9	833.97	8
834.4	-4	834.4	11	834.4	-4
834.83	12	834.83	5	834.83	0
835.27	2	835.27	18	835.27	0
835.7	-9	835.7	12	835.7	5
836.13	12	836.13	-10	836.13	8
836.56	-1	836.56	25	836.56	0
836.99	-5	836.99	1	836.99	-6
837.43	-9	837.43	-7	837.43	1
837.86	11	837.86	-1	837.86	-10
838.29	13	838.29	-4	838.29	9
838.72	16	838.72	13	838.72	6
839.16	-18	839.16	17	839.16	-13
839.59	-3	839.59	11	839.59	15
840.02	33	840.02	-4	840.02	13
840.45	7	840.45	13	840.45	2
840.88	11	840.88	1	840.88	22
841.32	-6	841.32	16	841.32	1
841.75	-2	841.75	15	841.75	2
842.18	-5	842.18	11	842.18	5
842.61	0	842.61	7	842.61	-3
843.04	12	843.04	7	843.04	11
843.48	-4	843.48	4	843.48	19
843.91	-5	843.91	11	843.91	36
844.34	2	844.34	18	844.34	44
844.77	8	844.77	10	844.77	35
845.2	-9	845.2	19	845.2	37
845.63	-2	845.63	5	845.63	6
846.07	2	846.07	3	846.07	20
846.5	-3	846.5	2	846.5	12
846.93	3	846.93	-7	846.93	8
847.36	2	847.36	15	847.36	9
847.79	2	847.79	2	847.79	3
848.22	6	848.22	9	848.22	-3
848.66	5	848.66	7	848.66	5
849.09	2	849.09	4	849.09	-5
849.52	17	849.52	0	849.52	17
849.95	0	849.95	8	849.95	4
850.38	-8	850.38	10	850.38	2
850.81	5	850.81	11	850.81	20
851.24	-1	851.24	3	851.24	7
851.67	-4	851.67	17	851.67	-1
852.11	-10	852.11	12	852.11	19
852.54	9	852.54	3	852.54	5
852.97	-6	852.97	14	852.97	-3
853.4	-12	853.4	3	853.4	-1
853.83	3	853.83	6	853.83	7
854.26	20	854.26	-2	854.26	-1
854.69	10	854.69	8	854.69	2
855.12	-7	855.12	6	855.12	6
855.56	-1	855.56	9	855.56	13
855.99	10	855.99	2	855.99	-6
856.42	-11	856.42	4	856.42	-8
856.85	4	856.85	6	856.85	8
857.28	-2	857.28	7	857.28	-9
857.71	-8	857.71	20	857.71	1
858.14	11	858.14	11	858.14	-3
858.57	7	858.57	-6	858.57	14
859	8	859	-2	859	2
859.43	-7	859.43	20	859.43	3
859.86	18	859.86	-3	859.86	9
860.29	-4	860.29	11	860.29	0
860.73	24	860.73	-2	860.73	23
861.16	15	861.16	-8	861.16	19
861.59	12	861.59	14	861.59	18
862.02	16	862.02	6	862.02	21
862.45	7	862.45	1	862.45	10
862.88	0	862.88	12	862.88	0
863.31	-7	863.31	17	863.31	-5
863.74	13	863.74	0	863.74	14
864.17	4	864.17	15	864.17	8
864.6	9	864.6	23	864.6	-4
865.03	-8	865.03	2	865.03	0
865.46	16	865.46	-1	865.46	11
865.89	20	865.89	4	865.89	14
866.32	-8	866.32	6	866.32	-15
866.75	-2	866.75	5	866.75	5
867.18	-5	867.18	16	867.18	-13
867.61	7	867.61	6	867.61	3
868.04	4	868.04	-1	868.04	-10
868.47	-14	868.47	2	868.47	-16
868.9	1	868.9	9	868.9	6
869.33	-8	869.33	13	869.33	4
869.76	12	869.76	4	869.76	2
870.19	29	870.19	6	870.19	28
870.62	8	870.62	0	870.62	1
871.05	-5	871.05	-9	871.05	12
871.48	14	871.48	-6	871.48	12
871.91	-2	871.91	8	871.91	1
872.34	-5	872.34	-1	872.34	8
872.77	12	872.77	13	872.77	18
873.2	-2	873.2	-5	873.2	-13
873.63	-11	873.63	5	873.63	-8
874.06	-10	874.06	-9	874.06	9
874.49	23	874.49	-6	874.49	15
874.92	-10	874.92	8	874.92	-6
875.35	-13	875.35	-5	875.35	-13
875.78	-7	875.78	10	875.78	-12
876.21	18	876.21	3	876.21	9
876.64	10	876.64	-3	876.64	-5
877.07	32	877.07	3	877.07	1
877.5	-14	877.5	1	877.5	-6
877.93	-3	877.93	-3	877.93	3
878.36	14	878.36	21	878.36	9
878.79	8	878.79	3	878.79	5
879.22	1	879.22	11	879.22	1
879.65	-6	879.65	18	879.65	12
880.07	7	880.07	21	880.07	-2
880.5	-16	880.5	0	880.5	14
880.93	2	880.93	8	880.93	11
881.36	8	881.36	9	881.36	12
881.79	1	881.79	8	881.79	-2
882.22	-6	882.22	5	882.22	-7
882.65	5	882.65	0	882.65	-2
883.08	-11	883.08	17	883.08	-4
883.51	19	883.51	21	883.51	-2
883.94	1	883.94	11	883.94	-11
884.37	-2	884.37	9	884.37	2
884.8	-3	884.8	-1	884.8	0
885.22	14	885.22	-15	885.22	6
885.65	0	885.65	8	885.65	-9
886.08	-17	886.08	6	886.08	-8
886.51	-19	886.51	11	886.51	-9
886.94	14	886.94	7	886.94	1
887.37	9	887.37	3	887.37	-4
887.8	6	887.8	4	887.8	8
888.23	10	888.23	5	888.23	-8
888.66	6	888.66	7	888.66	-15
889.08	3	889.08	4	889.08	3
889.51	18	889.51	-1	889.51	9
889.94	-4	889.94	7	889.94	12
890.37	12	890.37	10	890.37	-4
890.8	-3	890.8	15	890.8	25
891.23	6	891.23	-3	891.23	16
891.66	17	891.66	10	891.66	15
892.08	3	892.08	7	892.08	11
892.51	-13	892.51	6	892.51	-5
892.94	8	892.94	6	892.94	18
893.37	9	893.37	-4	893.37	-7
893.8	-8	893.8	-6	893.8	7
894.23	-3	894.23	1	894.23	7
894.65	-13	894.65	12	894.65	-18
895.08	30	895.08	5	895.08	13
895.51	8	895.51	0	895.51	5
895.94	-2	895.94	7	895.94	0
896.37	-6	896.37	1	896.37	0
896.8	11	896.8	14	896.8	11
897.22	3	897.22	9	897.22	10
897.65	1	897.65	7	897.65	11
898.08	-8	898.08	9	898.08	1
898.51	7	898.51	-1	898.51	-2
898.94	-1	898.94	6	898.94	16
899.36	-8	899.36	-2	899.36	5
899.79	3	899.79	7	899.79	10
900.22	4	900.22	6	900.22	-2
900.65	-3	900.65	4	900.65	13
901.08	-5	901.08	3	901.08	5
901.5	8	901.5	12	901.5	-3
901.93	3	901.93	8	901.93	-4
902.36	-7	902.36	5	902.36	-4
902.79	11	902.79	15	902.79	11
903.22	-4	903.22	17	903.22	-4
903.64	4	903.64	17	903.64	-3
904.07	20	904.07	5	904.07	23
904.5	3	904.5	14	904.5	3
904.93	10	904.93	0	904.93	-2
905.35	4	905.35	2	905.35	12
905.78	9	905.78	10	905.78	6
906.21	4	906.21	3	906.21	-1
906.64	2	906.64	6	906.64	3
907.06	18	907.06	12	907.06	9
907.49	14	907.49	3	907.49	-8
907.92	-1	907.92	9	907.92	2
908.35	-6	908.35	7	908.35	-11
908.77	14	908.77	6	908.77	21
909.2	-8	909.2	-11	909.2	-5
909.63	4	909.63	11	909.63	-2
910.06	2	910.06	15	910.06	6
910.48	-3	910.48	6	910.48	0
910.91	-11	910.91	9	910.91	4
911.34	11	911.34	7	911.34	14
911.76	-15	911.76	6	911.76	-14
912.19	-2	912.19	17	912.19	9
912.62	-1	912.62	10	912.62	14
913.05	14	913.05	8	913.05	12
913.47	-1	913.47	9	913.47	0
913.9	-12	913.9	5	913.9	0
914.33	-5	914.33	14	914.33	8
914.75	-2	914.75	1	914.75	5
915.18	-5	915.18	11	915.18	-4
915.61	6	915.61	6	915.61	14
916.03	29	916.03	10	916.03	13
916.46	3	916.46	20	916.46	-4
916.89	6	916.89	3	916.89	7
917.31	15	917.31	-8	917.31	9
917.74	4	917.74	13	917.74	4
918.17	-2	918.17	7	918.17	-13
918.59	1	918.59	11	918.59	13
919.02	2	919.02	8	919.02	-3
919.45	15	919.45	5	919.45	1
919.87	0	919.87	25	919.87	8
920.3	17	920.3	-10	920.3	3
920.73	-2	920.73	6	920.73	-12
921.15	14	921.15	1	921.15	8
921.58	10	921.58	-5	921.58	22
922.01	1	922.01	7	922.01	16
922.43	-11	922.43	-3	922.43	10
922.86	8	922.86	4	922.86	17
923.29	13	923.29	14	923.29	21
923.71	-6	923.71	6	923.71	-15
924.14	-7	924.14	10	924.14	4
924.56	7	924.56	-11	924.56	8
924.99	-11	924.99	11	924.99	-11
925.42	7	925.42	5	925.42	22
925.84	17	925.84	4	925.84	25
926.27	-16	926.27	14	926.27	3
926.7	-5	926.7	7	926.7	-6
927.12	-1	927.12	-7	927.12	14
927.55	-7	927.55	13	927.55	-4
927.97	-15	927.97	14	927.97	0
928.4	1	928.4	2	928.4	8
928.83	16	928.83	-5	928.83	-1
929.25	17	929.25	0	929.25	24
929.68	17	929.68	9	929.68	18
930.1	4	930.1	14	930.1	-2
930.53	3	930.53	-6	930.53	-2
930.95	6	930.95	-3	930.95	-7
931.38	5	931.38	-15	931.38	23
931.81	2	931.81	6	931.81	1
932.23	12	932.23	6	932.23	24
932.66	15	932.66	10	932.66	9
933.08	28	933.08	7	933.08	0
933.51	3	933.51	17	933.51	2
933.93	-4	933.93	9	933.93	-11
934.36	18	934.36	3	934.36	6
934.79	11	934.79	2	934.79	6
935.21	-4	935.21	4	935.21	0
935.64	-9	935.64	23	935.64	-3
936.06	0	936.06	11	936.06	-5
936.49	3	936.49	18	936.49	19
936.91	6	936.91	17	936.91	0
937.34	18	937.34	11	937.34	-2
937.76	0	937.76	3	937.76	-14
938.19	16	938.19	3	938.19	-1
938.61	-12	938.61	-2	938.61	-8
939.04	5	939.04	12	939.04	25
939.46	6	939.46	13	939.46	7
939.89	2	939.89	9	939.89	19
940.32	16	940.32	2	940.32	3
940.74	-1	940.74	1	940.74	6
941.17	7	941.17	-1	941.17	5
941.59	3	941.59	2	941.59	11
942.02	-9	942.02	7	942.02	0
942.44	9	942.44	1	942.44	14
942.87	8	942.87	2	942.87	5
943.29	18	943.29	-1	943.29	13
943.72	11	943.72	5	943.72	1
944.14	13	944.14	4	944.14	-5
944.57	-2	944.57	-8	944.57	14
944.99	8	944.99	-4	944.99	3
945.41	-4	945.41	13	945.41	-2
945.84	-4	945.84	2	945.84	-2
946.26	0	946.26	3	946.26	-13
946.69	4	946.69	5	946.69	0
947.11	-8	947.11	9	947.11	-12
947.54	-13	947.54	-3	947.54	7
947.96	-6	947.96	7	947.96	1
948.39	5	948.39	6	948.39	11
948.81	-5	948.81	4	948.81	1
949.24	16	949.24	23	949.24	-9
949.66	8	949.66	14	949.66	-8
950.09	6	950.09	5	950.09	-7
950.51	-6	950.51	6	950.51	-5
950.93	5	950.93	-6	950.93	24
951.36	9	951.36	11	951.36	3
951.78	7	951.78	17	951.78	-4
952.21	1	952.21	18	952.21	12
952.63	-11	952.63	11	952.63	6
953.06	-8	953.06	11	953.06	-3
953.48	10	953.48	18	953.48	3
953.9	8	953.9	-5	953.9	15
954.33	9	954.33	8	954.33	-1
954.75	6	954.75	10	954.75	-1
955.18	24	955.18	10	955.18	-1
955.6	-5	955.6	7	955.6	-5
956.03	-3	956.03	9	956.03	7
956.45	-9	956.45	8	956.45	-5
956.87	18	956.87	1	956.87	16
957.3	-9	957.3	8	957.3	-10
957.72	3	957.72	8	957.72	-3
958.15	12	958.15	-6	958.15	3
958.57	15	958.57	11	958.57	9
958.99	5	958.99	4	958.99	-4
959.42	-18	959.42	-3	959.42	-5
959.84	-5	959.84	3	959.84	-2
960.26	18	960.26	-13	960.26	6
960.69	8	960.69	10	960.69	16
961.11	2	961.11	6	961.11	12
961.54	-3	961.54	1	961.54	-2
961.96	3	961.96	5	961.96	4
962.38	2	962.38	-10	962.38	-6
962.81	4	962.81	9	962.81	-4
963.23	11	963.23	7	963.23	18
963.65	2	963.65	6	963.65	6
964.08	-10	964.08	2	964.08	-10
964.5	1	964.5	11	964.5	3
964.92	12	964.92	-4	964.92	-1
965.35	-8	965.35	-5	965.35	-18
965.77	12	965.77	10	965.77	-1
966.19	10	966.19	11	966.19	8
966.62	8	966.62	4	966.62	-5
967.04	2	967.04	-2	967.04	-3
967.46	12	967.46	10	967.46	-3
967.89	20	967.89	-2	967.89	21
968.31	0	968.31	-10	968.31	8
968.73	10	968.73	2	968.73	6
969.16	7	969.16	13	969.16	6
969.58	2	969.58	15	969.58	3
970	1	970	1	970	5
970.43	-1	970.43	15	970.43	7
970.85	1	970.85	17	970.85	2
971.27	-27	971.27	-2	971.27	-12
971.69	9	971.69	6	971.69	11
972.12	7	972.12	2	972.12	-5
972.54	8	972.54	6	972.54	3
972.96	7	972.96	4	972.96	2
973.39	11	973.39	0	973.39	9
973.81	-3	973.81	0	973.81	-8
974.23	-3	974.23	7	974.23	-9
974.65	6	974.65	12	974.65	-8
975.08	-9	975.08	15	975.08	1
975.5	15	975.5	-4	975.5	16
975.92	0	975.92	5	975.92	5
976.35	9	976.35	0	976.35	9
976.77	-11	976.77	7	976.77	0
977.19	2	977.19	9	977.19	21
977.61	2	977.61	10	977.61	0
978.04	24	978.04	13	978.04	13
978.46	-6	978.46	17	978.46	-6
978.88	4	978.88	8	978.88	7
979.3	-2	979.3	2	979.3	10
979.73	3	979.73	5	979.73	-5
980.15	9	980.15	0	980.15	19
980.57	-6	980.57	-9	980.57	-4
980.99	-1	980.99	-8	980.99	-9
981.41	-8	981.41	0	981.41	-4
981.84	12	981.84	5	981.84	9
982.26	-18	982.26	8	982.26	-17
982.68	-14	982.68	8	982.68	20
983.1	9	983.1	18	983.1	-8
983.53	5	983.53	0	983.53	8
983.95	-6	983.95	-7	983.95	-6
984.37	11	984.37	11	984.37	11
984.79	-2	984.79	16	984.79	-4
985.21	-2	985.21	3	985.21	-8
985.64	-2	985.64	11	985.64	7
986.06	-7	986.06	9	986.06	-1
986.48	-4	986.48	28	986.48	-7
986.9	1	986.9	1	986.9	2
987.32	13	987.32	10	987.32	14
987.75	-6	987.75	-13	987.75	2
988.17	-14	988.17	-2	988.17	-14
988.59	8	988.59	11	988.59	11
989.01	4	989.01	6	989.01	6
989.43	15	989.43	17	989.43	17
989.85	-4	989.85	-5	989.85	10
990.28	9	990.28	8	990.28	7
990.7	-1	990.7	6	990.7	-12
991.12	-18	991.12	21	991.12	-8
991.54	-1	991.54	5	991.54	3
991.96	21	991.96	14	991.96	16
992.38	-1	992.38	10	992.38	1
992.81	0	992.81	4	992.81	-3
993.23	21	993.23	11	993.23	26
993.65	-12	993.65	-3	993.65	-11
994.07	18	994.07	2	994.07	12
994.49	-1	994.49	18	994.49	5
994.91	-14	994.91	-12	994.91	-15
995.33	2	995.33	18	995.33	-3
995.75	4	995.75	9	995.75	0
996.18	2	996.18	17	996.18	7
996.6	12	996.6	-10	996.6	13
997.02	-5	997.02	14	997.02	5
997.44	-2	997.44	5	997.44	-1
997.86	11	997.86	-2	997.86	9
998.28	11	998.28	14	998.28	3
998.7	15	998.7	10	998.7	8
999.12	20	999.12	-5	999.12	7
999.54	-4	999.54	-6	999.54	4
999.97	-4	999.97	3	999.97	8
1000.39	23	1000.39	-6	1000.39	15
1000.81	6	1000.81	16	1000.81	-10
1001.23	-2	1001.23	6	1001.23	-6
1001.65	10	1001.65	2	1001.65	-11
1002.07	17	1002.07	14	1002.07	9
1002.49	-1	1002.49	-8	1002.49	-10
1002.91	-5	1002.91	3	1002.91	-13
1003.33	7	1003.33	8	1003.33	12
1003.75	-2	1003.75	-1	1003.75	-11
1004.17	6	1004.17	7	1004.17	26
1004.59	10	1004.59	10	1004.59	11
1005.02	17	1005.02	9	1005.02	12
1005.44	8	1005.44	3	1005.44	5
1005.86	-3	1005.86	2	1005.86	2
1006.28	6	1006.28	2	1006.28	1
1006.7	0	1006.7	4	1006.7	-7
1007.12	-5	1007.12	3	1007.12	2
1007.54	11	1007.54	9	1007.54	-5
1007.96	12	1007.96	11	1007.96	18
1008.38	8	1008.38	6	1008.38	4
1008.8	3	1008.8	0	1008.8	-4
1009.22	-9	1009.22	10	1009.22	-10
1009.64	-5	1009.64	1	1009.64	0
1010.06	-10	1010.06	5	1010.06	5
1010.48	3	1010.48	-8	1010.48	2
1010.9	25	1010.9	6	1010.9	20
1011.32	4	1011.32	11	1011.32	5
1011.74	-3	1011.74	8	1011.74	-3
1012.16	11	1012.16	1	1012.16	14
1012.58	5	1012.58	15	1012.58	15
1013	1	1013	0	1013	2
1013.42	-19	1013.42	10	1013.42	-8
1013.84	7	1013.84	9	1013.84	9
1014.26	19	1014.26	-1	1014.26	6
1014.68	6	1014.68	14	1014.68	9
1015.1	-7	1015.1	8	1015.1	5
1015.52	14	1015.52	9	1015.52	-1
1015.94	8	1015.94	6	1015.94	3
1016.36	11	1016.36	-6	1016.36	8
1016.78	-3	1016.78	11	1016.78	-1
1017.2	16	1017.2	8	1017.2	20
1017.62	16	1017.62	1	1017.62	6
1018.04	10	1018.04	-5	1018.04	1
1018.46	-5	1018.46	8	1018.46	-18
1018.88	5	1018.88	4	1018.88	7
1019.3	-10	1019.3	2	1019.3	0
1019.72	5	1019.72	2	1019.72	-1
1020.14	-2	1020.14	-2	1020.14	0
1020.56	10	1020.56	17	1020.56	0
1020.98	-21	1020.98	17	1020.98	-2
1021.4	0	1021.4	11	1021.4	-6
1021.82	12	1021.82	6	1021.82	4
1022.24	8	1022.24	7	1022.24	0
1022.65	-6	1022.65	15	1022.65	1
1023.07	4	1023.07	7	1023.07	8
1023.49	0	1023.49	15	1023.49	2
1023.91	19	1023.91	-7	1023.91	6
1024.33	-7	1024.33	10	1024.33	-11
1024.75	8	1024.75	-1	1024.75	5
1025.17	9	1025.17	15	1025.17	5
1025.59	6	1025.59	7	1025.59	12
1026.01	-16	1026.01	-11	1026.01	-12
1026.43	12	1026.43	0	1026.43	4
1026.85	4	1026.85	-3	1026.85	2
1027.27	16	1027.27	9	1027.27	7
1027.68	5	1027.68	3	1027.68	10
1028.1	4	1028.1	12	1028.1	3
1028.52	15	1028.52	7	1028.52	9
1028.94	7	1028.94	-3	1028.94	-7
1029.36	20	1029.36	7	1029.36	13
1029.78	18	1029.78	0	1029.78	2
1030.2	8	1030.2	10	1030.2	0
1030.62	17	1030.62	-2	1030.62	13
1031.04	-11	1031.04	-6	1031.04	2
1031.45	-22	1031.45	-5	1031.45	-3
1031.87	6	1031.87	0	1031.87	-5
1032.29	8	1032.29	12	1032.29	-5
1032.71	-3	1032.71	2	1032.71	3
1033.13	5	1033.13	11	1033.13	19
1033.55	-12	1033.55	-5	1033.55	-14
1033.97	3	1033.97	4	1033.97	7
1034.39	15	1034.39	-7	1034.39	15
1034.8	9	1034.8	6	1034.8	-1
1035.22	-6	1035.22	0	1035.22	9
1035.64	5	1035.64	-7	1035.64	-2
1036.06	-12	1036.06	2	1036.06	-13
1036.48	3	1036.48	5	1036.48	7
1036.9	-6	1036.9	8	1036.9	0
1037.31	0	1037.31	-1	1037.31	3
1037.73	13	1037.73	8	1037.73	5
1038.15	-7	1038.15	1	1038.15	3
1038.57	-7	1038.57	19	1038.57	-4
1038.99	-2	1038.99	7	1038.99	8
1039.41	-1	1039.41	12	1039.41	0
1039.82	10	1039.82	13	1039.82	-4
1040.24	10	1040.24	0	1040.24	14
1040.66	1	1040.66	2	1040.66	20
1041.08	-1	1041.08	15	1041.08	2
1041.5	16	1041.5	-8	1041.5	12
1041.91	6	1041.91	15	1041.91	-3
1042.33	9	1042.33	-2	1042.33	5
1042.75	12	1042.75	6	1042.75	7
1043.17	-11	1043.17	3	1043.17	-5
1043.59	6	1043.59	-1	1043.59	7
1044	-8	1044	9	1044	-7
1044.42	9	1044.42	9	1044.42	7
1044.84	6	1044.84	2	1044.84	-10
1045.26	-7	1045.26	5	1045.26	-1
1045.67	-7	1045.67	10	1045.67	-20
1046.09	8	1046.09	-3	1046.09	-2
1046.51	-3	1046.51	19	1046.51	-7
1046.93	-7	1046.93	11	1046.93	1
1047.35	4	1047.35	6	1047.35	-8
1047.76	-16	1047.76	23	1047.76	-12
1048.18	18	1048.18	3	1048.18	10
1048.6	10	1048.6	6	1048.6	-6
1049.02	10	1049.02	11	1049.02	31
1049.43	-1	1049.43	-1	1049.43	-7
1049.85	1	1049.85	-1	1049.85	2
1050.27	-9	1050.27	1	1050.27	-9
1050.69	0	1050.69	-1	1050.69	3
1051.1	-4	1051.1	13	1051.1	-15
1051.52	20	1051.52	11	1051.52	15
1051.94	-1	1051.94	15	1051.94	3
1052.35	4	1052.35	-6	1052.35	6
1052.77	7	1052.77	3	1052.77	12
1053.19	5	1053.19	-1	1053.19	-12
1053.61	6	1053.61	-4	1053.61	-1
1054.02	10	1054.02	5	1054.02	8
1054.44	7	1054.44	-2	1054.44	-11
1054.86	1	1054.86	10	1054.86	-5
1055.27	-4	1055.27	4	1055.27	0
1055.69	2	1055.69	1	1055.69	2
1056.11	5	1056.11	-2	1056.11	1
1056.53	9	1056.53	-1	1056.53	1
1056.94	13	1056.94	6	1056.94	1
1057.36	5	1057.36	15	1057.36	15
1057.78	4	1057.78	8	1057.78	7
1058.19	-6	1058.19	8	1058.19	-20
1058.61	-8	1058.61	-5	1058.61	-5
1059.03	9	1059.03	1	1059.03	0
1059.44	17	1059.44	1	1059.44	16
1059.86	6	1059.86	-2	1059.86	10
1060.28	-5	1060.28	2	1060.28	0
1060.69	2	1060.69	4	1060.69	14
1061.11	-8	1061.11	8	1061.11	-3
1061.53	9	1061.53	4	1061.53	8
1061.94	8	1061.94	10	1061.94	-2
1062.36	21	1062.36	2	1062.36	8
1062.78	9	1062.78	11	1062.78	-10
1063.19	-10	1063.19	0	1063.19	-10
1063.61	-7	1063.61	16	1063.61	-1
1064.03	8	1064.03	8	1064.03	-4
1064.44	-1	1064.44	5	1064.44	2
1064.86	4	1064.86	15	1064.86	1
1065.27	-9	1065.27	8	1065.27	-5
1065.69	-4	1065.69	3	1065.69	-11
1066.11	15	1066.11	5	1066.11	0
1066.52	-9	1066.52	8	1066.52	-6
1066.94	-12	1066.94	0	1066.94	-1
1067.36	13	1067.36	0	1067.36	0
1067.77	1	1067.77	12	1067.77	-4
1068.19	-11	1068.19	6	1068.19	0
1068.6	-3	1068.6	2	1068.6	5
1069.02	16	1069.02	-7	1069.02	22
1069.44	5	1069.44	-8	1069.44	9
1069.85	-14	1069.85	-3	1069.85	5
1070.27	6	1070.27	1	1070.27	-4
1070.68	7	1070.68	8	1070.68	4
1071.1	-4	1071.1	10	1071.1	-12
1071.52	0	1071.52	5	1071.52	-3
1071.93	8	1071.93	2	1071.93	5
1072.35	4	1072.35	8	1072.35	5
1072.76	20	1072.76	13	1072.76	11
1073.18	6	1073.18	8	1073.18	0
1073.6	-11	1073.6	11	1073.6	9
1074.01	6	1074.01	8	1074.01	-1
1074.43	-2	1074.43	1	1074.43	-6
1074.84	4	1074.84	4	1074.84	0
1075.26	-12	1075.26	17	1075.26	-21
1075.67	-5	1075.67	3	1075.67	-8
1076.09	-4	1076.09	-1	1076.09	9
1076.5	5	1076.5	26	1076.5	5
1076.92	-6	1076.92	4	1076.92	-21
1077.34	-9	1077.34	7	1077.34	-21
1077.75	10	1077.75	11	1077.75	10
1078.17	0	1078.17	22	1078.17	7
1078.58	9	1078.58	18	1078.58	4
1079	11	1079	10	1079	20
1079.41	-3	1079.41	-7	1079.41	6
1079.83	11	1079.83	5	1079.83	3
1080.24	-9	1080.24	-19	1080.24	-13
1080.66	9	1080.66	6	1080.66	6
1081.07	4	1081.07	-2	1081.07	8
1081.49	10	1081.49	5	1081.49	9
1081.9	6	1081.9	3	1081.9	5
1082.32	-6	1082.32	5	1082.32	3
1082.73	3	1082.73	1	1082.73	1
1083.15	20	1083.15	-7	1083.15	21
1083.56	12	1083.56	2	1083.56	4
1083.98	3	1083.98	2	1083.98	12
1084.39	3	1084.39	20	1084.39	3
1084.81	17	1084.81	6	1084.81	1
1085.22	0	1085.22	16	1085.22	-1
1085.64	10	1085.64	1	1085.64	-4
1086.05	15	1086.05	12	1086.05	4
1086.47	9	1086.47	13	1086.47	-1
1086.88	-5	1086.88	13	1086.88	-1
[truncated: 70 more rows]
