# Supplementary material for: An exploratory study on the preparation of metallic rhenium (Re) and ReO3 via non-contact solution plasma electrolysis
Source: PLoS One. 2025 Dec 8;20(12):e0338178. doi: 10.1371/journal.pone.0338178 (PMC12685202; doi:10.1371/journal.pone.0338178)
Supplement: S1 Data — (ZIP) [file pone.0338178.s002.zip › raw data/Fig.8.xlsx]

## Sheet: Sheet1
0	70	24.6
5	67.7	41.2
15	65.5	58.7
30	62.4	62.8
45	59.4	64.6
60	55.6	66.4
