# Supplementary material for: An exploratory study on the preparation of metallic rhenium (Re) and ReO3 via non-contact solution plasma electrolysis
Source: PLoS One. 2025 Dec 8;20(12):e0338178. doi: 10.1371/journal.pone.0338178 (PMC12685202; doi:10.1371/journal.pone.0338178)
Supplement: S1 Data — (ZIP) [file pone.0338178.s002.zip › raw data/Fig.9.xlsx]

## Sheet: Fig.9a
时间 (	Channel 1 (VDC)
2018-10-17	-147.838
2018-10-17	-147.763
2018-10-17	-147.739
2018-10-17	-147.79
2018-10-17	-147.898
2018-10-17	-147.784
2018-10-17	-147.936
2018-10-17	-148.04
2018-10-17	-147.892
2018-10-17	-147.849
2018-10-17	-147.789
2018-10-17	-147.774
2018-10-17	-147.78
2018-10-17	-148.052
2018-10-17	-148.089
2018-10-17	-147.809
2018-10-17	-147.854
2018-10-17	-147.996
2018-10-17	-148.105
2018-10-17	-148.01
2018-10-17	-147.927
2018-10-17	-148.103
2018-10-17	-147.887
2018-10-17	-148.008
2018-10-17	-147.977
2018-10-17	-147.813
2018-10-17	-147.89
2018-10-17	-147.847
2018-10-17	-148.006
2018-10-17	-147.957
2018-10-17	-148.031
2018-10-17	-147.864
2018-10-17	-147.952
2018-10-17	-147.855
2018-10-17	-147.795
2018-10-17	-147.829
2018-10-17	-147.905
2018-10-17	-148.023
2018-10-17	-147.958
2018-10-17	-147.75
2018-10-17	-147.827
2018-10-17	-147.753
2018-10-17	-147.977
2018-10-17	-147.78
2018-10-17	-147.877
2018-10-17	-147.944
2018-10-17	-148.011
2018-10-17	-147.895
2018-10-17	-147.848
2018-10-17	-147.7
2018-10-17	-147.957
2018-10-17	-147.953
2018-10-17	-147.83
2018-10-17	-147.878
2018-10-17	-147.767
2018-10-17	-147.899
2018-10-17	-148.065
2018-10-17	-148.066
2018-10-17	-148.04
2018-10-17	-148.018
2018-10-17	-148.046
2018-10-17	-147.886
2018-10-17	-147.872
2018-10-17	-148.056
2018-10-17	-147.81
2018-10-17	-147.949
2018-10-17	-148.072
2018-10-17	-148.036
2018-10-17	-147.746
2018-10-17	-147.861
2018-10-17	-147.973
2018-10-17	-147.984
2018-10-17	-147.929
2018-10-17	-147.925
2018-10-17	-147.919
2018-10-17	-147.81
2018-10-17	-147.909
2018-10-17	-147.706
2018-10-17	-147.911
2018-10-17	-147.779
2018-10-17	-147.783
2018-10-17	-147.807
2018-10-17	-147.824
2018-10-17	-147.933
2018-10-17	-147.984
2018-10-17	-147.987
2018-10-17	-147.864
2018-10-17	-147.968
2018-10-17	-148.048
2018-10-17	-148.041
2018-10-17	-147.787
2018-10-17	-147.848
2018-10-17	-147.924
2018-10-17	-147.978
2018-10-17	-147.968
2018-10-17	-147.835
2018-10-17	-148.047
2018-10-17	-148.053
2018-10-17	-147.84
2018-10-17	-147.834
2018-10-17	-147.856
2018-10-17	-147.868
2018-10-17	-147.88
2018-10-17	-148.071
2018-10-17	-148.068
2018-10-17	-148.107
2018-10-17	-148.129
2018-10-17	-147.79
2018-10-17	-148.053
2018-10-17	-147.998
2018-10-17	-147.833
2018-10-17	-148.016
2018-10-17	-148
2018-10-17	-147.89
2018-10-17	-147.779
2018-10-17	-148.09
2018-10-17	-147.945
2018-10-17	-147.925
2018-10-17	-147.986
2018-10-17	-147.833
2018-10-17	-147.945
2018-10-17	-148.181
2018-10-17	-147.92
2018-10-17	-148.028
2018-10-17	-147.75
2018-10-17	-148.044
2018-10-17	-147.803
2018-10-17	-147.945
2018-10-17	-147.993
2018-10-17	-148.01
2018-10-17	-148.057
2018-10-17	-147.809
2018-10-17	-147.976
2018-10-17	-148.121
2018-10-17	-147.894
2018-10-17	-147.942
2018-10-17	-148.055
2018-10-17	-148.06
2018-10-17	-148.038
2018-10-17	-147.738
2018-10-17	-147.929
2018-10-17	-147.876
2018-10-17	-148.192
2018-10-17	-147.961
2018-10-17	-147.891
2018-10-17	-147.972
2018-10-17	-147.961
2018-10-17	-148.006
2018-10-17	-148.045
2018-10-17	-147.97
2018-10-17	-147.976
2018-10-17	-147.865
2018-10-17	-147.993
2018-10-17	-147.92
2018-10-17	-148.016
2018-10-17	-148.008
2018-10-17	-147.869
2018-10-17	-148.042
2018-10-17	-147.737
2018-10-17	-147.947
2018-10-17	-148.074
2018-10-17	-148.034
2018-10-17	-147.995
2018-10-17	-147.902
2018-10-17	-147.959
2018-10-17	-147.959
2018-10-17	-147.792
2018-10-17	-147.918
2018-10-17	-147.899
2018-10-17	-147.753
2018-10-17	-147.846
2018-10-17	-147.563
2018-10-17	-147.98
2018-10-17	-147.913
2018-10-17	-147.991
2018-10-17	-147.962
2018-10-17	-147.944
2018-10-17	-148.011
2018-10-17	-147.877
2018-10-17	-147.984
2018-10-17	-148.109
2018-10-17	-148.083
2018-10-17	-148.015
2018-10-17	-147.964
2018-10-17	-147.972
2018-10-17	-148.125
2018-10-17	-148.152
2018-10-17	-147.702
2018-10-17	-147.866
2018-10-17	-147.979
2018-10-17	-148.048
2018-10-17	-147.938
2018-10-17	-148.062
2018-10-17	-147.908
2018-10-17	-147.97
2018-10-17	-147.933
2018-10-17	-148.035
2018-10-17	-147.849
2018-10-17	-148.181
2018-10-17	-147.932
2018-10-17	-148.076
2018-10-17	-148.099
2018-10-17	-148.125
2018-10-17	-148.065
2018-10-17	-147.813
2018-10-17	-148.165
2018-10-17	-148.15
2018-10-17	-148.178
2018-10-17	-148.118
2018-10-17	-147.934
2018-10-17	-148.155
2018-10-17	-148.158
2018-10-17	-148.053
2018-10-17	-148.045
2018-10-17	-147.87
2018-10-17	-148.282
2018-10-17	-148.047
2018-10-17	-148.174
2018-10-17	-148.218
2018-10-17	-148.282
2018-10-17	-148.212
2018-10-17	-148.24
2018-10-17	-148.103
2018-10-17	-148.176
2018-10-17	-148.058
2018-10-17	-148.098
2018-10-17	-148.09
2018-10-17	-148.158
2018-10-17	-148.105
2018-10-17	-148.017
2018-10-17	-147.948
2018-10-17	-148.043
2018-10-17	-148.248
2018-10-17	-148.215
2018-10-17	-148.077
2018-10-17	-148.083
2018-10-17	-148.182
2018-10-17	-147.947
2018-10-17	-147.902
2018-10-17	-148.117
2018-10-17	-148.008
2018-10-17	-148.08
2018-10-17	-148.178
2018-10-17	-148.085
2018-10-17	-148.095
2018-10-17	-147.887
2018-10-17	-148.11
2018-10-17	-147.885
2018-10-17	-148.039
2018-10-17	-147.997
2018-10-17	-148.129
2018-10-17	-148.092
2018-10-17	-148.193
2018-10-17	-148.19
2018-10-17	-148.049
2018-10-17	-148.115
2018-10-17	-147.802
2018-10-17	-147.986
2018-10-17	-148.223
2018-10-17	-148.203
2018-10-17	-148.331
2018-10-17	-150.28
2018-10-17	-152.497
2018-10-17	-153.639
2018-10-17	-154.107
2018-10-17	-155.542
2018-10-17	-156.448
2018-10-17	-156.799
2018-10-17	-156.863
2018-10-17	-157.008
2018-10-17	-158.039
2018-10-17	-158.455
2018-10-17	-158.474
2018-10-17	-158.431
2018-10-17	-158.495
2018-10-17	-158.326
2018-10-17	-158.454
2018-10-17	-158.518
2018-10-17	-158.439
2018-10-17	-158.505
2018-10-17	-158.541
2018-10-17	-158.549
2018-10-17	-158.536
2018-10-17	-158.513
2018-10-17	-158.483
2018-10-17	-158.483
2018-10-17	-158.437
2018-10-17	-158.464
2018-10-17	-158.453
2018-10-17	-158.488
2018-10-17	-158.497
2018-10-17	-158.759
2018-10-17	-158.859
2018-10-17	-158.892
2018-10-17	-158.801
2018-10-17	-158.782
2018-10-17	-158.948
2018-10-17	-158.958
2018-10-17	-158.75
2018-10-17	-158.804
2018-10-17	-158.775
2018-10-17	-158.886
2018-10-17	-158.863
2018-10-17	-158.836
2018-10-17	-158.776
2018-10-17	-158.815
2018-10-17	-158.763
2018-10-17	-158.762
2018-10-17	-158.748
2018-10-17	-158.692
2018-10-17	-158.584
2018-10-17	-158.709
2018-10-17	-158.721
2018-10-17	-158.766
2018-10-17	-158.851
2018-10-17	-158.751
2018-10-17	-158.758
2018-10-17	-158.748
2018-10-17	-158.773
2018-10-17	-158.704
2018-10-17	-158.725
2018-10-17	-158.689
2018-10-17	-158.734
2018-10-17	-158.755
2018-10-17	-158.772
2018-10-17	-158.701
2018-10-17	-158.779
2018-10-17	-158.711
2018-10-17	-158.731
2018-10-17	-158.716
2018-10-17	-158.584
2018-10-17	-158.475
2018-10-17	-158.391
2018-10-17	-158.529
2018-10-17	-158.419
2018-10-17	-158.31
2018-10-17	-158.273
2018-10-17	-158.454
2018-10-17	-158.459
2018-10-17	-158.58
2018-10-17	-158.704
2018-10-17	-158.655
2018-10-17	-158.52
2018-10-17	-158.636
2018-10-17	-158.671
2018-10-17	-158.702
2018-10-17	-158.737
2018-10-17	-158.635
2018-10-17	-158.674
2018-10-17	-158.714
2018-10-17	-158.7
2018-10-17	-158.625
2018-10-17	-158.626
2018-10-17	-158.573
2018-10-17	-158.63
2018-10-17	-158.587
2018-10-17	-158.499
2018-10-17	-158.556
2018-10-17	-158.657
2018-10-17	-158.562
2018-10-17	-158.663
2018-10-17	-158.722
2018-10-17	-158.492
2018-10-17	-158.515
2018-10-17	-158.648
2018-10-17	-158.691
2018-10-17	-158.77
2018-10-17	-158.702
2018-10-17	-158.753
2018-10-17	-158.841
2018-10-17	-158.958
2018-10-17	-158.913
2018-10-17	-158.845
2018-10-17	-158.768
2018-10-17	-158.764
2018-10-17	-158.754
2018-10-17	-158.805
2018-10-17	-158.853
2018-10-17	-158.891
2018-10-17	-158.889
2018-10-17	-158.88
2018-10-17	-158.701
2018-10-17	-158.559
2018-10-17	-158.518
2018-10-17	-158.582
2018-10-17	-158.65
2018-10-17	-158.701
2018-10-17	-158.663
2018-10-17	-158.639
2018-10-17	-158.77
2018-10-17	-158.734
2018-10-17	-158.698
2018-10-17	-158.711
2018-10-17	-158.644
2018-10-17	-158.716
2018-10-17	-158.701
2018-10-17	-158.644
2018-10-17	-158.742
2018-10-17	-158.704
2018-10-17	-158.674
2018-10-17	-158.816
2018-10-17	-158.722
2018-10-17	-158.821
2018-10-17	-158.827
2018-10-17	-158.731
2018-10-17	-158.736
2018-10-17	-158.682
2018-10-17	-158.571
2018-10-17	-158.787
2018-10-17	-158.916
2018-10-17	-158.902
2018-10-17	-158.825
2018-10-17	-158.804
2018-10-17	-158.742
2018-10-17	-158.839
2018-10-17	-158.823
2018-10-17	-158.907
2018-10-17	-158.89
2018-10-17	-158.906
2018-10-17	-158.854
2018-10-17	-158.77
2018-10-17	-158.494
2018-10-17	-158.448
2018-10-17	-158.646
2018-10-17	-158.639
2018-10-17	-158.596
2018-10-17	-158.52
2018-10-17	-158.776
2018-10-17	-158.944
2018-10-17	-158.91
2018-10-17	-158.938
2018-10-17	-158.942
2018-10-17	-158.866
2018-10-17	-158.739
2018-10-17	-158.616
2018-10-17	-158.609
2018-10-17	-158.528
2018-10-17	-158.624
2018-10-17	-158.71
2018-10-17	-158.531
2018-10-17	-158.573
2018-10-17	-158.687
2018-10-17	-158.716
2018-10-17	-158.758
2018-10-17	-158.735
2018-10-17	-158.635
2018-10-17	-158.763
2018-10-17	-158.746
2018-10-17	-158.885
2018-10-17	-158.954
2018-10-17	-158.94
2018-10-17	-158.889
2018-10-17	-158.86
2018-10-17	-158.807
2018-10-17	-158.839
2018-10-17	-158.887
2018-10-17	-158.969
2018-10-17	-159.012
2018-10-17	-158.99
2018-10-17	-158.902
2018-10-17	-158.741
2018-10-17	-158.632
2018-10-17	-158.683
2018-10-17	-158.625
2018-10-17	-158.6
2018-10-17	-158.634
2018-10-17	-158.8
2018-10-17	-158.813
2018-10-17	-158.813
2018-10-17	-158.781
2018-10-17	-158.776
2018-10-17	-158.691
2018-10-17	-158.667
2018-10-17	-158.597
2018-10-17	-158.673
2018-10-17	-158.706
2018-10-17	-158.697
2018-10-17	-158.801
2018-10-17	-158.816
2018-10-17	-158.823
2018-10-17	-158.777
2018-10-17	-158.725
2018-10-17	-158.691
2018-10-17	-158.565
2018-10-17	-158.416
2018-10-17	-158.569
2018-10-17	-158.498
2018-10-17	-158.558
2018-10-17	-158.507
2018-10-17	-158.538
2018-10-17	-158.605
2018-10-17	-158.56
2018-10-17	-158.606
2018-10-17	-158.695
2018-10-17	-158.745
2018-10-17	-158.77
2018-10-17	-158.637
2018-10-17	-158.576
2018-10-17	-158.643
2018-10-17	-158.91
2018-10-17	-158.939
2018-10-17	-158.911
2018-10-17	-158.918
2018-10-17	-159.039
2018-10-17	-159.049
2018-10-17	-159.054
2018-10-17	-159.072
2018-10-17	-159.056
2018-10-17	-159.064
2018-10-17	-159.063
2018-10-17	-159.065
2018-10-17	-159.04
2018-10-17	-159.021
2018-10-17	-158.905
2018-10-17	-158.749
2018-10-17	-158.798
2018-10-17	-158.91
2018-10-17	-158.953
2018-10-17	-158.952
2018-10-17	-158.941
2018-10-17	-159.029
2018-10-17	-158.989
2018-10-17	-159.013
2018-10-17	-158.96
2018-10-17	-158.937
2018-10-17	-158.819
2018-10-17	-158.813
2018-10-17	-158.977
2018-10-17	-159.038
2018-10-17	-158.979
2018-10-17	-158.952
2018-10-17	-159.033
2018-10-17	-159.037
2018-10-17	-158.997
2018-10-17	-159.02
2018-10-17	-158.993
2018-10-17	-158.931
2018-10-17	-158.865
2018-10-17	-158.855
2018-10-17	-158.801
2018-10-17	-158.75
2018-10-17	-158.887
2018-10-17	-158.871
2018-10-17	-158.945
2018-10-17	-159.04
2018-10-17	-158.94
2018-10-17	-158.944
2018-10-17	-158.871
2018-10-17	-158.852
2018-10-17	-158.944
2018-10-17	-159.016
2018-10-17	-159.049
2018-10-17	-159.086
2018-10-17	-158.991
2018-10-17	-159.01
2018-10-17	-158.935
2018-10-17	-158.861
2018-10-17	-158.754
2018-10-17	-158.833
2018-10-17	-158.922
2018-10-17	-158.834
2018-10-17	-158.651
2018-10-17	-158.59
2018-10-17	-158.667
2018-10-17	-158.667
2018-10-17	-158.61
2018-10-17	-158.629
2018-10-17	-158.538
2018-10-17	-158.619
2018-10-17	-158.627
2018-10-17	-158.572
2018-10-17	-158.466
2018-10-17	-158.67
2018-10-17	-158.642
2018-10-17	-158.691
2018-10-17	-158.498
2018-10-17	-158.515
2018-10-17	-158.572
2018-10-17	-158.532
2018-10-17	-158.627
2018-10-17	-158.687
2018-10-17	-158.51
2018-10-17	-158.692
2018-10-17	-158.862
2018-10-17	-158.934
2018-10-17	-158.837
2018-10-17	-158.637
2018-10-17	-158.593
2018-10-17	-158.528
2018-10-17	-158.533
2018-10-17	-158.569
2018-10-17	-158.655
2018-10-17	-158.633
2018-10-17	-158.702
2018-10-17	-158.652
2018-10-17	-158.587
2018-10-17	-158.697
2018-10-17	-158.673
2018-10-17	-158.822
2018-10-17	-158.825
2018-10-17	-158.878
2018-10-17	-158.777
2018-10-17	-158.832
2018-10-17	-158.908
2018-10-17	-158.887
2018-10-17	-158.973
2018-10-17	-159.025
2018-10-17	-159.015
2018-10-17	-159.048
2018-10-17	-159.047
2018-10-17	-159.036
2018-10-17	-158.94
2018-10-17	-158.78
2018-10-17	-158.642
2018-10-17	-158.773
2018-10-17	-158.732
2018-10-17	-158.754
2018-10-17	-158.732
2018-10-17	-158.723
2018-10-17	-158.628
2018-10-17	-158.627
2018-10-17	-158.56
2018-10-17	-158.714
2018-10-17	-158.623
2018-10-17	-158.514
2018-10-17	-158.591
2018-10-17	-158.782
2018-10-17	-158.945
2018-10-17	-159.083
2018-10-17	-159.045
2018-10-17	-159.029
2018-10-17	-159.044
2018-10-17	-159.035
2018-10-17	-158.979
2018-10-17	-159.023
2018-10-17	-159.029
2018-10-17	-158.97
2018-10-17	-158.924
2018-10-17	-158.9
2018-10-17	-158.91
2018-10-17	-158.912
2018-10-17	-158.942
2018-10-17	-158.923
2018-10-17	-158.854
2018-10-17	-158.771
2018-10-17	-158.757
2018-10-17	-158.745
2018-10-17	-158.746
2018-10-17	-158.726
2018-10-17	-158.737
2018-10-17	-158.741
2018-10-17	-158.859
2018-10-17	-158.784
2018-10-17	-158.686
2018-10-17	-158.786
2018-10-17	-158.78
2018-10-17	-158.731
2018-10-17	-158.854
2018-10-17	-158.796
2018-10-17	-158.853
2018-10-17	-158.924
2018-10-17	-158.925
2018-10-17	-158.9
2018-10-17	-158.824
2018-10-17	-158.737
2018-10-17	-158.702
2018-10-17	-158.806
2018-10-17	-158.793
2018-10-17	-158.794
2018-10-17	-158.786
2018-10-17	-158.809
2018-10-17	-158.68
2018-10-17	-158.686
2018-10-17	-158.744
2018-10-17	-158.767
2018-10-17	-158.776
2018-10-17	-158.774
2018-10-17	-158.739
2018-10-17	-158.818
2018-10-17	-158.869
2018-10-17	-158.836
2018-10-17	-158.871
2018-10-17	-158.84
2018-10-17	-158.849
2018-10-17	-158.926
2018-10-17	-158.948
2018-10-17	-158.896
2018-10-17	-158.869
2018-10-17	-158.849
2018-10-17	-158.836
2018-10-17	-158.818
2018-10-17	-158.783
2018-10-17	-158.746
2018-10-17	-158.738
2018-10-17	-158.795
2018-10-17	-158.766
2018-10-17	-158.771
2018-10-17	-158.784
2018-10-17	-158.777
2018-10-17	-158.775
2018-10-17	-158.801
2018-10-17	-158.813
2018-10-17	-158.813
2018-10-17	-158.767
2018-10-17	-158.766
2018-10-17	-158.737
2018-10-17	-158.726
2018-10-17	-158.703
2018-10-17	-158.657
2018-10-17	-158.66
2018-10-17	-158.691
2018-10-17	-158.687
2018-10-17	-158.681
2018-10-17	-158.656
2018-10-17	-158.76
2018-10-17	-158.703
2018-10-17	-158.64
2018-10-17	-158.706
2018-10-17	-158.515
2018-10-17	-158.556
2018-10-17	-158.64
2018-10-17	-158.578
2018-10-17	-158.532
2018-10-17	-158.583
2018-10-17	-158.487
2018-10-17	-158.572
2018-10-17	-158.665
2018-10-17	-158.626
2018-10-17	-158.657
2018-10-17	-158.671
2018-10-17	-158.634
2018-10-17	-158.548
2018-10-17	-158.663
2018-10-17	-158.548
2018-10-17	-158.471
2018-10-17	-158.629
2018-10-17	-158.75
2018-10-17	-158.773
2018-10-17	-158.79
2018-10-17	-158.732
2018-10-17	-158.667
2018-10-17	-158.644
2018-10-17	-158.607
2018-10-17	-158.655
2018-10-17	-158.612
2018-10-17	-158.621
2018-10-17	-158.584
2018-10-17	-158.632
2018-10-17	-158.788
2018-10-17	-158.777
2018-10-17	-158.828
2018-10-17	-158.849
2018-10-17	-158.904
2018-10-17	-158.899
2018-10-17	-158.856
2018-10-17	-158.845
2018-10-17	-158.774
2018-10-17	-158.66
2018-10-17	-158.685
2018-10-17	-158.657
2018-10-17	-158.652
2018-10-17	-158.596
2018-10-17	-158.606
2018-10-17	-158.569
2018-10-17	-158.633
2018-10-17	-158.811
2018-10-17	-158.787
2018-10-17	-158.657
2018-10-17	-158.63
2018-10-17	-158.635
2018-10-17	-158.638
2018-10-17	-158.551
2018-10-17	-158.638
2018-10-17	-158.657
2018-10-17	-158.58
2018-10-17	-158.591
2018-10-17	-158.601
2018-10-17	-158.619
2018-10-17	-158.715
2018-10-17	-158.625
2018-10-17	-158.543
2018-10-17	-158.581
2018-10-17	-158.62
2018-10-17	-158.638
2018-10-17	-158.74
2018-10-17	-158.708
2018-10-17	-158.762
2018-10-17	-158.763
2018-10-17	-158.771
2018-10-17	-158.832
2018-10-17	-158.876
2018-10-17	-158.869
2018-10-17	-158.873
2018-10-17	-158.786
2018-10-17	-158.806
2018-10-17	-158.795
2018-10-17	-158.725
2018-10-17	-158.713
2018-10-17	-158.759
2018-10-17	-158.716
2018-10-17	-158.691
2018-10-17	-158.736
2018-10-17	-158.687
2018-10-17	-158.642
2018-10-17	-158.614
2018-10-17	-158.554
2018-10-17	-158.632
2018-10-17	-158.608
2018-10-17	-158.605
2018-10-17	-158.581
2018-10-17	-158.692
2018-10-17	-158.681
2018-10-17	-158.618
2018-10-17	-158.572
2018-10-17	-158.684
2018-10-17	-158.653
2018-10-17	-158.674
2018-10-17	-158.642
2018-10-17	-158.596
2018-10-17	-158.679
2018-10-17	-158.652
2018-10-17	-158.712
2018-10-17	-158.702
2018-10-17	-158.688
2018-10-17	-158.861
2018-10-17	-158.832
2018-10-17	-158.783
2018-10-17	-158.746
2018-10-17	-158.655
2018-10-17	-158.692
2018-10-17	-158.707
2018-10-17	-158.838
2018-10-17	-158.901
2018-10-17	-158.862
2018-10-17	-158.811
2018-10-17	-158.746
2018-10-17	-158.797
2018-10-17	-158.934
2018-10-17	-158.98
2018-10-17	-158.944
2018-10-17	-158.878
2018-10-17	-158.877
2018-10-17	-158.828
2018-10-17	-158.83
2018-10-17	-158.834
2018-10-17	-158.871
2018-10-17	-158.868
2018-10-17	-158.844
2018-10-17	-158.802
2018-10-17	-158.758
2018-10-17	-158.643
2018-10-17	-158.589
2018-10-17	-158.643
2018-10-17	-158.65
2018-10-17	-158.621
2018-10-17	-158.59
2018-10-17	-158.597
2018-10-17	-158.575
2018-10-17	-158.434
2018-10-17	-158.548
2018-10-17	-158.658
2018-10-17	-158.715
2018-10-17	-158.812
2018-10-17	-158.866
2018-10-17	-158.916
2018-10-17	-158.883
2018-10-17	-158.817
2018-10-17	-158.759
2018-10-17	-158.702
2018-10-17	-158.659
2018-10-17	-158.715
2018-10-17	-158.645
2018-10-17	-158.684
2018-10-17	-158.774
2018-10-17	-158.878
2018-10-17	-158.815
2018-10-17	-158.739
2018-10-17	-158.676
2018-10-17	-158.718
2018-10-17	-158.708
2018-10-17	-158.717
2018-10-17	-158.661
2018-10-17	-158.715
2018-10-17	-158.735
2018-10-17	-158.684
2018-10-17	-158.637
2018-10-17	-158.578
2018-10-17	-158.529
2018-10-17	-158.606
2018-10-17	-158.758
2018-10-17	-158.733
2018-10-17	-158.575
2018-10-17	-158.829
2018-10-17	-158.913
2018-10-17	-158.963
2018-10-17	-158.914
2018-10-17	-158.859
2018-10-17	-158.847
2018-10-17	-158.831
2018-10-17	-158.83
2018-10-17	-158.889
2018-10-17	-158.896
2018-10-17	-158.877
2018-10-17	-158.827
2018-10-17	-158.922
2018-10-17	-158.872
2018-10-17	-158.811
2018-10-17	-158.788
2018-10-17	-158.789
2018-10-17	-158.799
2018-10-17	-158.82
2018-10-17	-158.914
2018-10-17	-158.932
2018-10-17	-158.877
2018-10-17	-158.876
2018-10-17	-158.897
2018-10-17	-158.896
2018-10-17	-158.902
2018-10-17	-158.908
2018-10-17	-158.849
2018-10-17	-158.817
2018-10-17	-158.839
2018-10-17	-158.859
2018-10-17	-158.882
2018-10-17	-158.867
2018-10-17	-158.821
2018-10-17	-158.77
2018-10-17	-158.798
2018-10-17	-158.738
2018-10-17	-158.681
2018-10-17	-158.806
2018-10-17	-158.812
2018-10-17	-158.807
2018-10-17	-158.791
2018-10-17	-158.896
2018-10-17	-158.949
2018-10-17	-158.828
2018-10-17	-158.79
2018-10-17	-158.757
2018-10-17	-158.766
2018-10-17	-158.837
2018-10-17	-158.856
2018-10-17	-158.851
2018-10-17	-158.835
2018-10-17	-158.809
2018-10-17	-158.787
2018-10-17	-158.783
2018-10-17	-158.819
2018-10-17	-158.754
2018-10-17	-158.784
2018-10-17	-158.74
2018-10-17	-158.786
2018-10-17	-158.736
2018-10-17	-158.751
2018-10-17	-158.773
2018-10-17	-158.733
2018-10-17	-158.75
2018-10-17	-158.72
2018-10-17	-158.737
2018-10-17	-158.742
2018-10-17	-158.804
2018-10-17	-158.784
2018-10-17	-158.781
2018-10-17	-158.729
2018-10-17	-158.771
2018-10-17	-158.764
2018-10-17	-158.769
2018-10-17	-158.734
2018-10-17	-158.783
2018-10-17	-158.839
2018-10-17	-158.775
2018-10-17	-158.745
2018-10-17	-158.738
2018-10-17	-158.819
2018-10-17	-158.831
2018-10-17	-158.859
2018-10-17	-158.843
2018-10-17	-158.798
2018-10-17	-158.816
2018-10-17	-158.759
2018-10-17	-158.807
2018-10-17	-158.827
2018-10-17	-158.81
2018-10-17	-158.818
2018-10-17	-158.804
2018-10-17	-158.762
2018-10-17	-158.741
2018-10-17	-158.753
2018-10-17	-158.752
2018-10-17	-158.752
2018-10-17	-158.71
2018-10-17	-158.701
2018-10-17	-158.643
2018-10-17	-158.643
2018-10-17	-158.71
2018-10-17	-158.758
2018-10-17	-158.705
2018-10-17	-158.737
2018-10-17	-158.723
2018-10-17	-158.728
2018-10-17	-158.738
2018-10-17	-158.759
2018-10-17	-158.759
2018-10-17	-158.719
2018-10-17	-158.735
2018-10-17	-158.699
2018-10-17	-158.648
2018-10-17	-158.677
2018-10-17	-158.652
2018-10-17	-158.665
2018-10-17	-158.52
2018-10-17	-158.623
2018-10-17	-158.689
2018-10-17	-158.726
2018-10-17	-158.737
2018-10-17	-158.743
2018-10-17	-158.775
2018-10-17	-158.715
2018-10-17	-158.753
2018-10-17	-158.832
2018-10-17	-158.803
2018-10-17	-158.759
2018-10-17	-158.758
2018-10-17	-158.776
2018-10-17	-158.738
2018-10-17	-158.722
2018-10-17	-158.736
2018-10-17	-158.706
2018-10-17	-158.748
2018-10-17	-158.708
2018-10-17	-158.754
2018-10-17	-158.756
2018-10-17	-158.744
2018-10-17	-158.764
2018-10-17	-158.731
2018-10-17	-158.737
2018-10-17	-158.74
2018-10-17	-158.704
2018-10-17	-158.663
2018-10-17	-158.624
2018-10-17	-158.653
2018-10-17	-158.589
2018-10-17	-158.606
2018-10-17	-158.607
2018-10-17	-158.778
2018-10-17	-158.794
2018-10-17	-158.779
2018-10-17	-158.835
2018-10-17	-158.829
2018-10-17	-158.771
2018-10-17	-158.711
2018-10-17	-158.737
2018-10-17	-158.725
2018-10-17	-158.699
2018-10-17	-158.657
2018-10-17	-158.693
2018-10-17	-158.707
2018-10-17	-158.699
2018-10-17	-158.66
2018-10-17	-158.648
2018-10-17	-158.807
2018-10-17	-158.827
2018-10-17	-158.802
2018-10-17	-158.785
2018-10-17	-158.756
2018-10-17	-158.79
2018-10-17	-158.77
2018-10-17	-158.751
2018-10-17	-158.746
2018-10-17	-158.74
2018-10-17	-158.776
2018-10-17	-158.766
2018-10-17	-158.817
2018-10-17	-158.763
2018-10-17	-158.797
2018-10-17	-158.75
2018-10-17	-158.786
2018-10-17	-158.802
2018-10-17	-158.816
2018-10-17	-158.765
2018-10-17	-158.751
2018-10-17	-158.815
2018-10-17	-158.801
2018-10-17	-158.811
2018-10-17	-158.791
2018-10-17	-158.791
2018-10-17	-158.774
2018-10-17	-158.808
2018-10-17	-158.833
2018-10-17	-158.836
2018-10-17	-158.815
2018-10-17	-158.8
2018-10-17	-158.787
2018-10-17	-158.8
2018-10-17	-158.809
2018-10-17	-158.809
2018-10-17	-158.785
2018-10-17	-158.74
2018-10-17	-158.737
2018-10-17	-158.69
2018-10-17	-158.677
2018-10-17	-158.649
2018-10-17	-158.754
2018-10-17	-158.744
2018-10-17	-158.703
2018-10-17	-158.734
2018-10-17	-158.755
2018-10-17	-158.755
2018-10-17	-158.757
2018-10-17	-158.795
2018-10-17	-158.808
2018-10-17	-158.78
2018-10-17	-158.803
2018-10-17	-158.844
2018-10-17	-158.796
2018-10-17	-158.776
2018-10-17	-158.795
2018-10-17	-158.807
2018-10-17	-158.807
2018-10-17	-158.834
2018-10-17	-158.835
2018-10-17	-158.823
2018-10-17	-158.823
2018-10-17	-158.775
2018-10-17	-158.805
2018-10-17	-158.769
2018-10-17	-158.784
2018-10-17	-158.746
2018-10-17	-158.706
2018-10-17	-158.671
2018-10-17	-158.748
2018-10-17	-158.736
2018-10-17	-158.808
2018-10-17	-158.791
2018-10-17	-158.753
2018-10-17	-158.725
2018-10-17	-158.726
2018-10-17	-158.732
2018-10-17	-158.736
2018-10-17	-158.748
2018-10-17	-158.816
2018-10-17	-158.784
2018-10-17	-158.762
2018-10-17	-158.803
2018-10-17	-158.754
2018-10-17	-158.769
2018-10-17	-158.775
2018-10-17	-158.746
2018-10-17	-158.767
2018-10-17	-158.751
2018-10-17	-158.736
2018-10-17	-158.683
2018-10-17	-158.666
2018-10-17	-158.653
2018-10-17	-158.686
2018-10-17	-158.688
2018-10-17	-158.686
2018-10-17	-158.703
2018-10-17	-158.713
2018-10-17	-158.69
2018-10-17	-158.644
2018-10-17	-158.651
2018-10-17	-158.627
2018-10-17	-158.725
2018-10-17	-158.713
2018-10-17	-158.717
2018-10-17	-158.668
2018-10-17	-158.675
2018-10-17	-158.716
2018-10-17	-158.722
2018-10-17	-158.709
2018-10-17	-158.732
2018-10-17	-158.75
2018-10-17	-158.729
2018-10-17	-158.704
2018-10-17	-158.681
2018-10-17	-158.675
2018-10-17	-158.635
2018-10-17	-158.691
2018-10-17	-158.76
2018-10-17	-158.759
2018-10-17	-158.741
2018-10-17	-158.74
2018-10-17	-158.73
2018-10-17	-158.72
2018-10-17	-158.748
2018-10-17	-158.769
2018-10-17	-158.78
2018-10-17	-158.771
2018-10-17	-158.781
2018-10-17	-158.793
2018-10-17	-158.844
2018-10-17	-158.826
2018-10-17	-158.829
2018-10-17	-158.792
2018-10-17	-158.769
2018-10-17	-158.76
2018-10-17	-158.789
2018-10-17	-158.824
2018-10-17	-158.815
2018-10-17	-158.814
2018-10-17	-158.798
2018-10-17	-158.795
2018-10-17	-158.799
2018-10-17	-158.779
2018-10-17	-158.735
2018-10-17	-158.777
2018-10-17	-158.73
2018-10-17	-158.75
2018-10-17	-158.789
2018-10-17	-158.798
2018-10-17	-158.803
2018-10-17	-158.778
2018-10-17	-158.773
2018-10-17	-158.773
2018-10-17	-158.736
2018-10-17	-158.709
2018-10-17	-158.734
2018-10-17	-158.745
2018-10-17	-158.796
2018-10-17	-158.778
2018-10-17	-158.77
2018-10-17	-158.773
2018-10-17	-158.749
2018-10-17	-158.781
2018-10-17	-158.762
2018-10-17	-158.742
2018-10-17	-158.762
2018-10-17	-158.682
2018-10-17	-158.719
2018-10-17	-158.716
2018-10-17	-158.682
2018-10-17	-158.739
2018-10-17	-158.77
2018-10-17	-158.786
2018-10-17	-158.769
2018-10-17	-158.754
2018-10-17	-158.735
2018-10-17	-158.716
2018-10-17	-158.743
2018-10-17	-158.747
2018-10-17	-158.747
2018-10-17	-158.764
2018-10-17	-158.728
2018-10-17	-158.679
2018-10-17	-158.642
2018-10-17	-158.701
2018-10-17	-158.73
2018-10-17	-158.7
2018-10-17	-158.716
2018-10-17	-158.705
2018-10-17	-158.75
2018-10-17	-161.085
2018-10-17	-163.316
2018-10-17	-163.097
2018-10-17	-166.082
2018-10-17	-169.576
2018-10-17	-170.136
2018-10-17	-170.769
2018-10-17	-172.849
2018-10-17	-175.242
2018-10-17	-175.914
2018-10-17	-177.131
2018-10-17	-177.734
2018-10-17	-178.011
2018-10-17	-178.065
2018-10-17	-178.176
2018-10-17	-178.842
2018-10-17	-179.131
2018-10-17	-179.237
2018-10-17	-179.316
2018-10-17	-179.354
2018-10-17	-179.374
2018-10-17	-179.389
2018-10-17	-179.4
2018-10-17	-179.409
2018-10-17	-179.417
2018-10-17	-179.422
2018-10-17	-179.428
2018-10-17	-179.434
2018-10-17	-179.439
2018-10-17	-179.443
2018-10-17	-179.446
2018-10-17	-179.447
2018-10-17	-179.447
2018-10-17	-179.449
2018-10-17	-179.452
2018-10-17	-179.454
2018-10-17	-179.457
2018-10-17	-179.46
2018-10-17	-179.463
2018-10-17	-179.464
2018-10-17	-179.465
2018-10-17	-179.466
2018-10-17	-179.466
2018-10-17	-179.467
2018-10-17	-179.467
2018-10-17	-179.467
2018-10-17	-179.467
2018-10-17	-179.467
2018-10-17	-179.467
2018-10-17	-179.466
2018-10-17	-179.463
2018-10-17	-179.461
2018-10-17	-179.458
2018-10-17	-179.456
2018-10-17	-179.455
2018-10-17	-179.455
2018-10-17	-179.454
2018-10-17	-179.453
2018-10-17	-179.452
2018-10-17	-179.451
2018-10-17	-179.451
2018-10-17	-179.452
2018-10-17	-179.455
2018-10-17	-179.458
2018-10-17	-179.308
2018-10-17	-179.284
2018-10-17	-179.319
2018-10-17	-179.239
2018-10-17	-179.309
2018-10-17	-179.336
2018-10-17	-179.192
2018-10-17	-179.22
2018-10-17	-179.277
2018-10-17	-179.353
2018-10-17	-179.172
2018-10-17	-179.215
2018-10-17	-179.295
2018-10-17	-179.24
2018-10-17	-179.307
2018-10-17	-179.343
2018-10-17	-179.365
2018-10-17	-179.387
2018-10-17	-179.382
2018-10-17	-179.239
2018-10-17	-179.299
2018-10-17	-179.29
2018-10-17	-179.241
2018-10-17	-179.118
2018-10-17	-179.211
2018-10-17	-179.273
2018-10-17	-179.234
2018-10-17	-179.131
2018-10-17	-179.178
2018-10-17	-179.175
2018-10-17	-179.214
2018-10-17	-179.209
2018-10-17	-179.151
2018-10-17	-179.071
2018-10-17	-179.115
2018-10-17	-179.239
2018-10-17	-179.209
2018-10-17	-179.263
2018-10-17	-179.024
2018-10-17	-179.02
2018-10-17	-179.107
2018-10-17	-179.106
2018-10-17	-179.12
2018-10-17	-179.103
2018-10-17	-179.073
2018-10-17	-179.042
2018-10-17	-179.064
2018-10-17	-179.075
2018-10-17	-179.079
2018-10-17	-179.049
2018-10-17	-179.08
2018-10-17	-179.085
2018-10-17	-179.066
2018-10-17	-179.067
2018-10-17	-179.018
2018-10-17	-179.01
2018-10-17	-179.004
2018-10-17	-178.975
2018-10-17	-178.967
2018-10-17	-178.867
2018-10-17	-178.913
2018-10-17	-178.909
2018-10-17	-178.912
2018-10-17	-178.905
2018-10-17	-178.879
2018-10-17	-178.905
2018-10-17	-178.91
2018-10-17	-178.909
2018-10-17	-178.856
2018-10-17	-178.867
2018-10-17	-178.823
2018-10-17	-178.908
2018-10-17	-178.859
2018-10-17	-178.75
2018-10-17	-178.892
2018-10-17	-178.917
2018-10-17	-178.915
2018-10-17	-178.908
2018-10-17	-178.912
2018-10-17	-178.617
2018-10-17	-178.844
2018-10-17	-178.847
2018-10-17	-178.786
2018-10-17	-178.865
2018-10-17	-178.883
2018-10-17	-178.778
2018-10-17	-178.866
2018-10-17	-178.885
2018-10-17	-178.892
2018-10-17	-178.757
2018-10-17	-178.881
2018-10-17	-178.882
2018-10-17	-178.89
2018-10-17	-178.89
2018-10-17	-178.799
2018-10-17	-178.893
2018-10-17	-178.896
2018-10-17	-178.89
2018-10-17	-178.893
2018-10-17	-178.885
2018-10-17	-178.87
2018-10-17	-178.881
2018-10-17	-178.898
2018-10-17	-178.888
2018-10-17	-178.886
2018-10-17	-178.879
2018-10-17	-178.898
2018-10-17	-178.763
2018-10-17	-178.898
2018-10-17	-178.907
2018-10-17	-178.902
2018-10-17	-178.886
2018-10-17	-178.893
2018-10-17	-178.909
2018-10-17	-178.872
2018-10-17	-178.832
2018-10-17	-178.863
2018-10-17	-178.883
2018-10-17	-178.893
2018-10-17	-178.885
2018-10-17	-178.765
2018-10-17	-178.871
2018-10-17	-178.883
2018-10-17	-178.853
2018-10-17	-178.882
2018-10-17	-178.884
2018-10-17	-178.882
2018-10-17	-178.885
2018-10-17	-178.823
2018-10-17	-178.838
2018-10-17	-178.87
2018-10-17	-178.832
2018-10-17	-178.865
2018-10-17	-178.875
2018-10-17	-178.686
2018-10-17	-178.829
2018-10-17	-178.7
2018-10-17	-178.817
2018-10-17	-178.782
2018-10-17	-178.852
2018-10-17	-178.867
2018-10-17	-178.874
2018-10-17	-178.803
2018-10-17	-178.87
2018-10-17	-178.83
2018-10-17	-178.677
2018-10-17	-178.861
2018-10-17	-178.86
2018-10-17	-178.862
2018-10-17	-178.805
2018-10-17	-178.866
2018-10-17	-178.863
2018-10-17	-178.861
2018-10-17	-178.86
2018-10-17	-178.731
2018-10-17	-178.858
2018-10-17	-178.858
2018-10-17	-178.865
2018-10-17	-178.86
2018-10-17	-178.853
2018-10-17	-178.854
2018-10-17	-178.855
2018-10-17	-178.851
2018-10-17	-178.841
2018-10-17	-178.844
2018-10-17	-178.841
2018-10-17	-178.836
2018-10-17	-178.847
2018-10-17	-178.831
2018-10-17	-178.839
2018-10-17	-178.732
2018-10-17	-178.837
2018-10-17	-178.836
2018-10-17	-178.817
2018-10-17	-178.833
2018-10-17	-178.834
2018-10-17	-178.826
2018-10-17	-178.83
2018-10-17	-178.821
2018-10-17	-178.83
2018-10-17	-178.823
2018-10-17	-178.823
2018-10-17	-178.815
2018-10-17	-178.818
2018-10-17	-178.815
2018-10-17	-178.812
2018-10-17	-178.737
2018-10-17	-178.819
2018-10-17	-178.82
2018-10-17	-178.82
2018-10-17	-178.812
2018-10-17	-178.813
2018-10-17	-178.814
2018-10-17	-178.806
2018-10-17	-178.805
2018-10-17	-178.8
2018-10-17	-178.797
2018-10-17	-178.711
2018-10-17	-178.809
2018-10-17	-178.8
2018-10-17	-178.794
2018-10-17	-178.785
2018-10-17	-178.662
2018-10-17	-178.745
2018-10-17	-178.731
2018-10-17	-178.706
2018-10-17	-178.677
2018-10-17	-178.456
2018-10-17	-178.128
2018-10-17	-178.189
2018-10-17	-178.256
2018-10-17	-178.297
2018-10-17	-178.35
2018-10-17	-178.394
2018-10-17	-178.365
2018-10-17	-178.378
2018-10-17	-178.413
2018-10-17	-178.376
2018-10-17	-178.405
2018-10-17	-178.397
2018-10-17	-178.367
2018-10-17	-178.375
2018-10-17	-178.37
2018-10-17	-178.352
2018-10-17	-178.355
2018-10-17	-178.344
2018-10-17	-178.35
2018-10-17	-178.379
2018-10-17	-178.345
2018-10-17	-178.352
2018-10-17	-178.352
2018-10-17	-178.35
2018-10-17	-178.341
2018-10-17	-178.333
2018-10-17	-178.33
2018-10-17	-178.319
2018-10-17	-178.341
2018-10-17	-178.333
2018-10-17	-178.31
2018-10-17	-178.357
2018-10-17	-178.382
2018-10-17	-178.373
2018-10-17	-178.359
2018-10-17	-178.394
2018-10-17	-178.377
2018-10-17	-178.379
2018-10-17	-178.379
2018-10-17	-178.431
2018-10-17	-178.459
2018-10-17	-178.467
2018-10-17	-178.513
2018-10-17	-178.537
2018-10-17	-178.541
2018-10-17	-178.594
2018-10-17	-178.564
2018-10-17	-178.596
2018-10-17	-178.597
2018-10-17	-178.609
2018-10-17	-178.636
2018-10-17	-178.639
2018-10-17	-178.634
2018-10-17	-178.668
2018-10-17	-178.686
2018-10-17	-178.664
2018-10-17	-178.665
2018-10-17	-178.649
2018-10-17	-178.671
2018-10-17	-178.684
2018-10-17	-178.684
2018-10-17	-178.684
2018-10-17	-178.679
2018-10-17	-178.676
2018-10-17	-178.696
2018-10-17	-178.72
2018-10-17	-178.721
2018-10-17	-178.716
2018-10-17	-178.738
2018-10-17	-178.716
2018-10-17	-178.743
2018-10-17	-178.738
2018-10-17	-178.748
2018-10-17	-178.721
2018-10-17	-178.738
2018-10-17	-178.733
2018-10-17	-178.746
2018-10-17	-178.718
2018-10-17	-178.725
2018-10-17	-178.748
2018-10-17	-178.721
2018-10-17	-178.741
2018-10-17	-178.758
2018-10-17	-178.743
2018-10-17	-178.756
2018-10-17	-178.763
2018-10-17	-178.748
2018-10-17	-178.763
2018-10-17	-178.719
2018-10-17	-178.737
2018-10-17	-178.746
2018-10-17	-178.717
2018-10-17	-178.758
2018-10-17	-178.757
2018-10-17	-178.735
2018-10-17	-178.748
2018-10-17	-178.737
2018-10-17	-178.749
2018-10-17	-178.757
2018-10-17	-178.734
2018-10-17	-178.744
2018-10-17	-178.745
2018-10-17	-178.734
2018-10-17	-178.753
2018-10-17	-178.744
2018-10-17	-178.751
2018-10-17	-178.729
2018-10-17	-178.733
2018-10-17	-178.728
2018-10-17	-178.737
2018-10-17	-178.751
2018-10-17	-178.751
2018-10-17	-178.773
2018-10-17	-178.751
2018-10-17	-178.767
2018-10-17	-178.756
2018-10-17	-178.744
2018-10-17	-178.784
2018-10-17	-178.766
2018-10-17	-178.758
2018-10-17	-178.793
2018-10-17	-178.775
2018-10-17	-178.766
2018-10-17	-178.791
2018-10-17	-178.777
2018-10-17	-178.788
2018-10-17	-178.762
2018-10-17	-178.789
2018-10-17	-178.751
2018-10-17	-178.766
2018-10-17	-178.766
2018-10-17	-178.776
2018-10-17	-178.762
2018-10-17	-178.761
2018-10-17	-178.764
2018-10-17	-178.805
2018-10-17	-178.76
2018-10-17	-178.785
2018-10-17	-178.793
2018-10-17	-178.759
2018-10-17	-178.78
2018-10-17	-178.785
2018-10-17	-178.783
2018-10-17	-178.787
2018-10-17	-178.749
2018-10-17	-178.778
2018-10-17	-178.771
2018-10-17	-178.777
2018-10-17	-178.775
2018-10-17	-178.775
2018-10-17	-178.746
2018-10-17	-178.773
2018-10-17	-178.769
2018-10-17	-178.795
2018-10-17	-178.758
2018-10-17	-178.774
2018-10-17	-178.781
2018-10-17	-178.77
2018-10-17	-178.756
2018-10-17	-178.77
2018-10-17	-178.769
2018-10-17	-178.762
2018-10-17	-178.785
2018-10-17	-178.779
2018-10-17	-178.766
2018-10-17	-178.764
2018-10-17	-178.768
2018-10-17	-178.777
2018-10-17	-178.772
2018-10-17	-178.775
2018-10-17	-178.771
2018-10-17	-178.787
2018-10-17	-178.774
2018-10-17	-178.784
2018-10-17	-178.783
2018-10-17	-178.763
2018-10-17	-178.772
2018-10-17	-178.763
2018-10-17	-178.758
2018-10-17	-178.771
2018-10-17	-178.76
2018-10-17	-178.791
2018-10-17	-178.753
2018-10-17	-178.781
2018-10-17	-178.782
2018-10-17	-178.765
2018-10-17	-178.762
2018-10-17	-178.788
2018-10-17	-178.762
2018-10-17	-178.763
2018-10-17	-178.789
2018-10-17	-178.766
2018-10-17	-178.771
2018-10-17	-178.775
2018-10-17	-178.784
2018-10-17	-178.778
2018-10-17	-178.748
2018-10-17	-178.77
2018-10-17	-178.773
2018-10-17	-178.779
2018-10-17	-178.761
2018-10-17	-178.769
2018-10-17	-178.793
2018-10-17	-178.765
2018-10-17	-178.776
2018-10-17	-178.774
2018-10-17	-178.804
2018-10-17	-178.792
2018-10-17	-178.788
2018-10-17	-178.792
2018-10-17	-178.769
2018-10-17	-178.774
2018-10-17	-178.768
2018-10-17	-178.78
2018-10-17	-178.779
2018-10-17	-178.787
2018-10-17	-178.769
2018-10-17	-178.786
2018-10-17	-178.77
2018-10-17	-178.768
2018-10-17	-178.791
2018-10-17	-178.767
2018-10-17	-178.785
2018-10-17	-178.766
2018-10-17	-178.778
2018-10-17	-178.766
2018-10-17	-178.815
2018-10-17	-178.786
2018-10-17	-178.811
2018-10-17	-178.785
2018-10-17	-178.784
2018-10-17	-178.8
2018-10-17	-178.793
2018-10-17	-178.778
2018-10-17	-178.768
2018-10-17	-178.785
2018-10-17	-178.795
2018-10-17	-178.79
2018-10-17	-178.786
2018-10-17	-178.778
2018-10-17	-178.781
2018-10-17	-178.796
2018-10-17	-178.79
2018-10-17	-178.782
2018-10-17	-178.797
2018-10-17	-178.821
2018-10-17	-178.776
2018-10-17	-178.798
2018-10-17	-178.789
2018-10-17	-178.784
2018-10-17	-178.78
2018-10-17	-178.794
2018-10-17	-178.786
2018-10-17	-178.775
2018-10-17	-178.793
2018-10-17	-178.776
2018-10-17	-178.8
2018-10-17	-178.783
2018-10-17	-178.806
2018-10-17	-178.804
2018-10-17	-178.815
2018-10-17	-178.809
2018-10-17	-178.798
2018-10-17	-178.775
2018-10-17	-178.792
2018-10-17	-178.776
2018-10-17	-178.789
2018-10-17	-178.801
2018-10-17	-178.792
2018-10-17	-178.794
2018-10-17	-178.796
2018-10-17	-178.813
2018-10-17	-178.815
2018-10-17	-178.797
2018-10-17	-178.807
2018-10-17	-178.789
2018-10-17	-178.796
2018-10-17	-178.808
2018-10-17	-178.814
2018-10-17	-178.79
2018-10-17	-178.816
2018-10-17	-178.779
2018-10-17	-178.8
2018-10-17	-178.793
2018-10-17	-178.799
2018-10-17	-178.794
2018-10-17	-178.8
2018-10-17	-178.817
2018-10-17	-178.808
2018-10-17	-178.804
2018-10-17	-178.805
2018-10-17	-178.803
2018-10-17	-178.807
2018-10-17	-178.793
2018-10-17	-178.801
2018-10-17	-178.795
2018-10-17	-178.82
2018-10-17	-178.814
2018-10-17	-178.811
2018-10-17	-178.803
2018-10-17	-178.827
2018-10-17	-178.806
2018-10-17	-178.805
2018-10-17	-178.832
2018-10-17	-178.82
2018-10-17	-178.806
2018-10-17	-178.814
2018-10-17	-178.824
2018-10-17	-178.8
2018-10-17	-178.799
2018-10-17	-178.828
2018-10-17	-178.808
2018-10-17	-178.812
2018-10-17	-178.825
2018-10-17	-178.803
2018-10-17	-178.834
2018-10-17	-178.825
2018-10-17	-178.799
2018-10-17	-178.816
2018-10-17	-178.818
2018-10-17	-178.801
2018-10-17	-178.813
2018-10-17	-178.812
2018-10-17	-178.815
2018-10-17	-178.842
2018-10-17	-178.842
2018-10-17	-178.819
2018-10-17	-178.839
2018-10-17	-178.827
2018-10-17	-178.814
2018-10-17	-178.832
2018-10-17	-178.838
2018-10-17	-178.808
2018-10-17	-178.826
2018-10-17	-178.822
2018-10-17	-178.809
2018-10-17	-178.818
2018-10-17	-178.805
2018-10-17	-179.75
2018-10-17	-184.394
2018-10-17	-187.046
2018-10-17	-187.847
2018-10-17	-190.329
2018-10-17	-191.882
2018-10-17	-192.31
2018-10-17	-192.424
2018-10-17	-192.442
2018-10-17	-192.426
2018-10-17	-192.459
2018-10-17	-192.453
2018-10-17	-192.465
2018-10-17	-192.469
2018-10-17	-192.465
2018-10-17	-192.494
2018-10-17	-192.499
2018-10-17	-192.512
2018-10-17	-192.509
2018-10-17	-192.515
2018-10-17	-194.324
2018-10-17	-196.557
2018-10-17	-197.782
2018-10-17	-198.702
2018-10-17	-198.879
2018-10-17	-198.976
2018-10-17	-198.946
2018-10-17	-198.953
2018-10-17	-198.975
2018-10-17	-198.991
2018-10-17	-198.99
2018-10-17	-198.97
2018-10-17	-198.972
2018-10-17	-198.957
2018-10-17	-198.95
2018-10-17	-198.977
2018-10-17	-198.967
2018-10-17	-198.944
2018-10-17	-198.991
2018-10-17	-199.002
2018-10-17	-198.973
2018-10-17	-198.995
2018-10-17	-199.035
2018-10-17	-199.027
2018-10-17	-198.973
2018-10-17	-199.016
2018-10-17	-199.014
2018-10-17	-199.019
2018-10-17	-199.015
2018-10-17	-199.038
2018-10-17	-199.052
2018-10-17	-199.025
2018-10-17	-199.007
2018-10-17	-199.039
2018-10-17	-199.041
2018-10-17	-199.003
2018-10-17	-199.027
2018-10-17	-199.021
2018-10-17	-199.037
2018-10-17	-199.015
2018-10-17	-199.055
2018-10-17	-199.037
2018-10-17	-199.049
2018-10-17	-199.08
2018-10-17	-199.051
2018-10-17	-199.053
2018-10-17	-199.007
2018-10-17	-199.018
2018-10-17	-199.05
2018-10-17	-199.08
2018-10-17	-199.044
2018-10-17	-199.057
2018-10-17	-199.096
2018-10-17	-199.05
2018-10-17	-199.073
2018-10-17	-199.063
2018-10-17	-199.079
2018-10-17	-199.073
2018-10-17	-199.076
2018-10-17	-199.051
2018-10-17	-199.049
2018-10-17	-199.044
2018-10-17	-199.065
2018-10-17	-199.094
2018-10-17	-199.057
2018-10-17	-199.091
2018-10-17	-199.095
2018-10-17	-199.077
2018-10-17	-199.039
2018-10-17	-199.113
2018-10-17	-199.096
2018-10-17	-199.072
2018-10-17	-199.059
2018-10-17	-199.041
2018-10-17	-199.074
2018-10-17	-199.039
2018-10-17	-199.066
2018-10-17	-199.101
2018-10-17	-199.094
2018-10-17	-199.069
2018-10-17	-199.045
2018-10-17	-199.076
2018-10-17	-199.051
2018-10-17	-199.074
2018-10-17	-199.044
2018-10-17	-199.034
2018-10-17	-199.002
2018-10-17	-199.017
2018-10-17	-199.033
2018-10-17	-199.023
2018-10-17	-199.033
2018-10-17	-199.045
2018-10-17	-199.042
2018-10-17	-199.014
2018-10-17	-199.039
2018-10-17	-199.011
2018-10-17	-199.069
2018-10-17	-199.059
2018-10-17	-199.053
2018-10-17	-199.024
2018-10-17	-199.024
2018-10-17	-199.039
2018-10-17	-199.039
2018-10-17	-199.061
2018-10-17	-199.065
2018-10-17	-199.092
2018-10-17	-199.095
2018-10-17	-199.121
2018-10-17	-199.098
2018-10-17	-199.129
2018-10-17	-199.122
2018-10-17	-199.069
2018-10-17	-199.078
2018-10-17	-199.12
2018-10-17	-199.086
2018-10-17	-199.091
2018-10-17	-199.081
[truncated: 186 more rows]

## Sheet: Fig.9b
--	--
150	2.16231
150	2.23746
150	2.26129
150	2.21012
150	2.10197
150	2.21614
150	2.06421
150	1.96031
150	2.10816
150	2.15063
150	2.21111
150	2.22579
150	2.21986
150	1.94807
150	1.91064
150	2.19074
150	2.14638
150	2.0036
150	1.89523
150	1.98998
150	2.07348
150	1.89739
150	2.11293
150	1.9916
150	2.02296
150	2.18659
150	2.11008
150	2.15305
150	1.9936
150	2.04302
150	1.96866
150	2.13567
150	2.04758
150	2.14517
150	2.20493
150	2.17147
150	2.09467
150	1.9771
150	2.04186
150	2.24999
150	2.17347
150	2.24734
150	2.02302
150	2.21982
150	2.12262
150	2.05583
150	1.98922
150	2.10541
150	2.15218
150	2.29972
150	2.0434
150	2.0469
150	2.16975
150	2.12191
150	2.23343
150	2.10098
150	1.93509
150	1.93393
150	1.96029
150	1.98206
150	1.95371
150	2.11402
150	2.12812
150	1.94443
150	2.19012
150	2.05092
150	1.92831
150	1.96435
150	2.25419
150	2.13928
150	2.02697
150	2.01627
150	2.07076
150	2.07539
150	2.08087
150	2.18975
150	2.09106
150	2.29386
150	2.08872
150	2.22064
150	2.21716
150	2.19292
150	2.1764
150	2.06728
150	2.01574
150	2.01265
150	2.13643
150	2.0321
150	1.95163
150	1.9589
150	2.21308
150	2.15204
150	2.07585
150	2.02238
150	2.03172
150	2.16505
150	1.95321
150	1.94687
150	2.15955
150	2.16631
150	2.14365
150	2.13182
150	2.11964
150	1.92935
150	1.93248
150	1.89269
150	1.87127
150	2.20957
150	1.94685
150	2.00166
150	2.16669
150	1.98365
150	2.00029
150	2.10959
150	2.22057
150	1.90971
150	2.05525
150	2.07516
150	2.01443
150	2.16694
150	2.05505
150	1.81926
150	2.07966
150	1.97204
150	2.24973
150	1.95648
150	2.19715
150	2.05501
150	2.00741
150	1.99002
150	1.94253
150	2.19115
150	2.02441
150	1.87862
150	2.10564
150	2.05782
150	1.94505
150	1.93953
150	1.96181
150	2.26174
150	2.07056
150	2.1243
150	1.80822
150	2.03925
150	2.10937
150	2.02753
150	2.03876
150	1.99382
150	1.95495
150	2.0305
150	2.024
150	2.13526
150	2.00709
150	2.08017
150	1.98423
150	1.99184
150	2.13118
150	1.95788
150	2.26258
150	2.05257
150	1.92585
150	1.96631
150	2.00461
150	2.09821
150	2.04105
150	2.04054
150	2.20772
150	2.08221
150	2.10055
150	2.24696
150	2.15354
150	2.43704
150	2.0204
150	2.08708
150	2.00857
150	2.03822
150	2.05594
150	1.98933
150	2.12348
150	2.01603
150	1.89113
150	1.9175
150	1.98473
150	2.03599
150	2.02806
150	1.8751
150	1.8483
150	2.29788
150	2.13429
150	2.02135
150	1.95155
150	2.06193
150	1.93776
150	2.09189
150	2.02998
150	2.06705
150	1.96501
150	2.1515
150	1.81868
150	2.06771
150	1.92434
150	1.9011
150	1.87531
150	1.93522
150	2.18652
150	1.83532
150	1.84968
150	1.82186
150	1.88209
150	2.06625
150	1.84533
150	1.84173
150	1.9473
150	1.95539
150	2.13031
150	1.71818
150	1.95337
150	1.82647
150	1.78163
150	1.71811
150	1.78829
150	1.7599
150	1.8973
150	1.82354
150	1.94241
150	1.90236
150	1.90975
150	1.84173
150	1.89524
150	1.98301
150	2.05213
150	1.95666
150	1.75223
150	1.78471
150	1.92342
150	1.91722
150	1.81762
150	2.05283
150	2.09768
150	1.88334
150	1.9924
150	1.91972
150	1.82194
150	1.91538
150	1.90541
150	2.11315
150	1.89
150	2.11542
150	1.96136
150	2.00269
150	1.87079
150	1.90819
150	1.80666
150	1.8095
150	1.95122
150	1.8845
150	2.19818
150	2.01401
150	1.777
150	1.79655
150	1.66918
160	9.72005
160	7.50338
160	6.36099
160	5.89324
160	4.45826
160	3.5521
160	3.20061
160	3.13686
160	2.99151
160	1.96085
160	1.54469
160	1.52601
160	1.56873
160	1.50532
160	1.67416
160	1.54564
160	1.48173
160	1.561
160	1.49543
160	1.45895
160	1.45072
160	1.46425
160	1.48742
160	1.51688
160	1.51681
160	1.56274
160	1.53635
160	1.5467
160	1.51219
160	1.50304
160	1.24103
160	1.14055
160	1.10805
160	1.1994
160	1.21825
160	1.05194
160	1.04163
160	1.24975
160	1.19617
160	1.22523
160	1.11423
160	1.1367
160	1.16441
160	1.2244
160	1.18494
160	1.2374
160	1.23776
160	1.25179
160	1.30807
160	1.4155
160	1.29084
160	1.27871
160	1.23442
160	1.14864
160	1.24939
160	1.24205
160	1.25158
160	1.22704
160	1.29583
160	1.27461
160	1.31055
160	1.26635
160	1.2446
160	1.22774
160	1.29922
160	1.22065
160	1.28864
160	1.26897
160	1.2843
160	1.41628
160	1.5251
160	1.60931
160	1.47131
160	1.58086
160	1.68983
160	1.7272
160	1.54568
160	1.54112
160	1.4198
160	1.29599
160	1.3451
160	1.48018
160	1.36406
160	1.32929
160	1.29817
160	1.26256
160	1.36485
160	1.32607
160	1.28641
160	1.29987
160	1.37509
160	1.37404
160	1.42706
160	1.37019
160	1.41296
160	1.50052
160	1.44371
160	1.34349
160	1.43759
160	1.33689
160	1.27783
160	1.50788
160	1.48506
160	1.35241
160	1.30881
160	1.22999
160	1.29794
160	1.24662
160	1.159
160	1.04154
160	1.08664
160	1.15469
160	1.23166
160	1.23601
160	1.24635
160	1.19515
160	1.14699
160	1.10916
160	1.11055
160	1.12007
160	1.29906
160	1.44129
160	1.48159
160	1.41795
160	1.35043
160	1.29884
160	1.33717
160	1.36074
160	1.2296
160	1.26596
160	1.30236
160	1.28931
160	1.35551
160	1.2838
160	1.29881
160	1.35643
160	1.25767
160	1.29626
160	1.32587
160	1.18395
160	1.27836
160	1.17948
160	1.17348
160	1.2692
160	1.26369
160	1.31837
160	1.42909
160	1.21254
160	1.08356
160	1.098
160	1.17517
160	1.19634
160	1.25828
160	1.16107
160	1.1768
160	1.09264
160	1.10963
160	1.09356
160	1.14638
160	1.22986
160	1.50646
160	1.55193
160	1.35398
160	1.36119
160	1.40382
160	1.47978
160	1.22426
160	1.0559
160	1.08971
160	1.06204
160	1.05778
160	1.1344
160	1.26125
160	1.38384
160	1.39133
160	1.47159
160	1.37574
160	1.29039
160	1.46907
160	1.42709
160	1.31346
160	1.28384
160	1.2423
160	1.26513
160	1.36477
160	1.23745
160	1.25403
160	1.11485
160	1.04593
160	1.06008
160	1.11111
160	1.14021
160	1.19304
160	1.16094
160	1.11347
160	1.03063
160	0.98844
160	1.00999
160	1.09829
160	1.2588
160	1.36766
160	1.31689
160	1.37497
160	1.4001
160	1.366
160	1.19975
160	1.18728
160	1.18718
160	1.21932
160	1.22357
160	1.30928
160	1.33295
160	1.40293
160	1.32697
160	1.29438
160	1.30319
160	1.19872
160	1.18428
160	1.17686
160	1.22305
160	1.27548
160	1.30881
160	1.43494
160	1.5836
160	1.43123
160	1.50175
160	1.44173
160	1.49306
160	1.46195
160	1.39511
160	1.44011
160	1.3945
160	1.30505
160	1.25489
160	1.23042
160	1.36287
160	1.42422
160	1.35679
160	1.08981
160	1.06052
160	1.08853
160	1.08227
160	0.96133
160	0.95121
160	0.94597
160	0.92783
160	0.94422
160	0.93595
160	0.93708
160	0.9353
160	0.96019
160	0.97857
160	1.09493
160	1.2506
160	1.20222
160	1.08966
160	1.0471
160	1.04802
160	1.05924
160	0.97144
160	1.0108
160	0.98729
160	1.04032
160	1.06252
160	1.18094
160	1.18738
160	1.02283
160	0.96176
160	1.02108
160	1.04794
160	0.96732
160	0.96345
160	1.00337
160	0.98021
160	1.007
160	1.06881
160	1.13462
160	1.14471
160	1.19935
160	1.24976
160	1.11332
160	1.12897
160	1.0549
160	0.95979
160	1.0604
160	1.05585
160	1.12909
160	1.14836
160	1.05583
160	0.98394
160	0.95104
160	0.91385
160	1.0091
160	0.98999
160	1.06506
160	1.13876
160	1.2459
160	1.16656
160	1.07779
160	1.16608
160	1.34921
160	1.40981
160	1.33299
160	1.33274
160	1.38974
160	1.37138
160	1.46179
160	1.38074
160	1.37266
160	1.428
160	1.5341
160	1.3302
160	1.35784
160	1.30896
160	1.50203
160	1.48463
160	1.42807
160	1.46771
160	1.37284
160	1.31255
160	1.49036
160	1.30815
160	1.13817
160	1.06647
160	1.16286
160	1.36312
160	1.40663
160	1.47163
160	1.4668
160	1.43057
160	1.34515
160	1.36677
160	1.29807
160	1.3483
160	1.41266
160	1.3034
160	1.3271
160	1.17782
160	1.17495
160	1.1217
160	1.22289
160	1.16788
160	1.09183
160	1.11255
160	1.02706
160	0.9749
160	0.98518
160	0.95152
160	0.95312
160	0.9638
160	1.06029
160	1.22027
160	1.35759
160	1.22666
160	1.26832
160	1.24608
160	1.26846
160	1.27672
160	1.37201
160	1.3725
160	1.43957
160	1.28562
160	1.37705
160	1.48594
160	1.40945
160	1.21764
160	1.05515
160	0.91719
160	0.95451
160	0.97056
160	0.95648
160	0.9651
160	1.02077
160	0.97745
160	0.97065
160	1.02982
160	1.07551
160	1.09958
160	1.09041
160	1.08773
160	1.05773
160	1.07669
160	1.1463
160	1.22872
160	1.24308
160	1.25471
160	1.25413
160	1.27391
160	1.26296
160	1.25883
160	1.14136
160	1.21642
160	1.31413
160	1.21448
160	1.21974
160	1.26891
160	1.14559
160	1.20392
160	1.14682
160	1.07592
160	1.07533
160	1.09966
160	1.17649
160	1.26349
160	1.2976
160	1.19387
160	1.20748
160	1.20586
160	1.21418
160	1.19088
160	1.31963
160	1.314
160	1.25565
160	1.23318
160	1.22433
160	1.22649
160	1.26116
160	1.18243
160	1.13132
160	1.16433
160	1.12948
160	1.15955
160	1.15101
160	1.07419
160	1.05212
160	1.10377
160	1.13056
160	1.15104
160	1.16404
160	1.18159
160	1.21684
160	1.25382
160	1.2617
160	1.20478
160	1.23427
160	1.22882
160	1.21573
160	1.2232
160	1.22516
160	1.19948
160	1.18666
160	1.18674
160	1.23271
160	1.23381
160	1.26259
160	1.27449
160	1.29676
160	1.34345
160	1.34035
160	1.30901
160	1.31306
160	1.31939
160	1.34355
160	1.23981
160	1.29719
160	1.36045
160	1.29409
160	1.48546
160	1.44416
160	1.36031
160	1.42192
160	1.46845
160	1.41715
160	1.51261
160	1.42832
160	1.33508
160	1.37358
160	1.34343
160	1.32931
160	1.36605
160	1.45203
160	1.33722
160	1.45165
160	1.52884
160	1.37064
160	1.24955
160	1.2269
160	1.21001
160	1.26764
160	1.33296
160	1.35582
160	1.39343
160	1.34462
160	1.38753
160	1.3788
160	1.41611
160	1.36759
160	1.21235
160	1.22307
160	1.17179
160	1.15104
160	1.09569
160	1.10066
160	1.14447
160	1.15504
160	1.22555
160	1.33997
160	1.31478
160	1.34278
160	1.34782
160	1.40384
160	1.39425
160	1.43123
160	1.3668
160	1.18948
160	1.21304
160	1.34269
160	1.37026
160	1.36454
160	1.36189
160	1.44907
160	1.36179
160	1.34294
160	1.41993
160	1.40873
160	1.39865
160	1.38082
160	1.28541
160	1.3751
160	1.45694
160	1.41907
160	1.38024
160	1.36178
160	1.25953
160	1.29225
160	1.23754
160	1.23685
160	1.2294
160	1.1685
160	1.12387
160	1.1315
160	1.12707
160	1.21445
160	1.19414
160	1.20526
160	1.27499
160	1.28739
160	1.24073
160	1.28401
160	1.30942
160	1.2638
160	1.31267
160	1.35847
160	1.3855
160	1.44598
160	1.3678
160	1.39207
160	1.39505
160	1.41945
160	1.30847
160	1.31901
160	1.3819
160	1.42842
160	1.31647
160	1.34653
160	1.32571
160	1.35805
160	1.40419
160	1.32124
160	1.34808
160	1.28849
160	1.29766
160	1.31187
160	1.13919
160	1.16783
160	1.21677
160	1.2542
160	1.34549
160	1.30805
160	1.29265
160	1.16166
160	1.09883
160	1.13834
160	1.18933
160	1.25377
160	1.2034
160	1.06622
160	1.0199
160	1.0558
160	1.12173
160	1.12327
160	1.17162
160	1.16952
160	1.16556
160	1.12874
160	1.1322
160	1.15639
160	1.19751
160	1.24214
160	1.35716
160	1.41062
160	1.35738
160	1.34986
160	1.37853
160	1.41034
160	1.40258
160	1.42486
160	1.56579
160	1.45176
160	1.34245
160	1.28498
160	1.18808
160	1.13399
160	1.08424
160	1.11656
160	1.18318
160	1.24119
160	1.29793
160	1.34055
160	1.28492
160	1.35482
160	1.31575
160	1.22596
160	1.12154
160	1.18458
160	1.2611
160	1.32394
160	1.28214
160	1.29222
160	1.28312
160	1.33913
160	1.28485
160	1.26498
160	1.31637
160	1.36287
160	1.42199
160	1.47089
160	1.39411
160	1.24242
160	1.26747
160	1.42505
160	1.17076
160	1.08728
160	1.03664
160	1.08566
160	1.14119
160	1.15336
160	1.16858
160	1.1702
160	1.11117
160	1.10449
160	1.12322
160	1.1729
160	1.07794
160	1.12771
160	1.18905
160	1.21222
160	1.21119
160	1.20054
160	1.18004
160	1.08627
160	1.06791
160	1.12311
160	1.12394
160	1.10294
160	1.10357
160	1.09791
160	1.09215
160	1.15051
160	1.18302
160	1.16059
160	1.1412
160	1.11837
160	1.13319
160	1.17896
160	1.2301
160	1.20206
160	1.26194
160	1.31867
160	1.19423
160	1.18849
160	1.19259
160	1.20873
160	1.10437
160	1.05066
160	1.17237
160	1.2101
160	1.24262
160	1.2341
160	1.16343
160	1.14446
160	1.14917
160	1.16464
160	1.19095
160	1.21251
160	1.21678
160	1.18128
160	1.2463
160	1.21586
160	1.25995
160	1.2143
160	1.26353
160	1.24939
160	1.2266
160	1.26702
160	1.25001
160	1.28046
160	1.26337
160	1.25826
160	1.19574
160	1.21556
160	1.21852
160	1.27114
160	1.22906
160	1.23625
160	1.2313
160	1.26593
160	1.2166
160	1.16055
160	1.22476
160	1.2555
160	1.26151
160	1.18104
160	1.16946
160	1.14147
160	1.1572
160	1.2015
160	1.18425
160	1.24128
160	1.19276
160	1.17325
160	1.1899
160	1.18209
160	1.1959
160	1.23845
160	1.25929
160	1.24653
160	1.24787
160	1.24799
160	1.28966
160	1.29853
160	1.35663
160	1.35694
160	1.28968
160	1.2418
160	1.29472
160	1.26313
160	1.27688
160	1.27209
160	1.26198
160	1.24054
160	1.24064
160	1.2806
160	1.26464
160	1.30116
160	1.35218
160	1.32312
160	1.34826
160	1.33475
160	1.48038
160	1.37699
160	1.31143
160	1.27367
160	1.26303
160	1.25685
160	1.22539
160	1.28545
160	1.24708
160	1.16783
160	1.19708
160	1.24129
160	1.24231
160	1.22359
160	1.26181
160	1.27774
160	1.26428
160	1.29392
160	1.2524
160	1.29242
160	1.24626
160	1.24441
160	1.25582
160	1.2362
160	1.26855
160	1.26333
160	1.26012
160	1.29559
160	1.33746
160	1.37621
160	1.34749
160	1.41148
160	1.39385
160	1.39324
160	1.22227
160	1.20619
160	1.22058
160	1.16493
160	1.17138
160	1.22947
160	1.28878
160	1.26279
160	1.2753
160	1.30095
160	1.34345
160	1.30715
160	1.29347
160	1.30124
160	1.33979
160	1.35197
160	1.19295
160	1.17314
160	1.19779
160	1.21495
160	1.24422
160	1.20989
160	1.23041
160	1.2486
160	1.25392
160	1.26031
160	1.22354
160	1.23435
160	1.183
160	1.23724
160	1.20306
160	1.25046
160	1.21431
160	1.198
160	1.18445
160	1.23544
160	1.24892
160	1.18489
160	1.19914
160	1.1886
160	1.20915
160	1.20858
160	1.22611
160	1.19248
160	1.16668
160	1.16443
160	1.18462
160	1.20008
160	1.21329
160	1.19996
160	1.19138
160	1.19092
160	1.21481
160	1.26041
160	1.26253
160	1.30998
160	1.32276
160	1.35078
160	1.24591
160	1.25633
160	1.29654
160	1.26568
160	1.2447
160	1.24494
160	1.24304
160	1.2053
160	1.19208
160	1.22021
160	1.19745
160	1.15624
160	1.20377
160	1.22369
160	1.20473
160	1.19303
160	1.19296
160	1.16578
160	1.1653
160	1.17659
160	1.17704
160	1.22518
160	1.19486
160	1.23146
160	1.21551
160	1.25411
160	1.29358
160	1.32862
160	1.2517
160	1.26437
160	1.19162
160	1.20946
160	1.24669
160	1.27509
160	1.27403
160	1.26804
160	1.26409
160	1.2523
160	1.18352
160	1.21586
160	1.23766
160	1.19673
160	1.24636
160	1.23106
160	1.22534
160	1.25405
160	1.23309
160	1.24868
160	1.26376
160	1.31656
160	1.33378
160	1.34722
160	1.31357
160	1.31193
160	1.31382
160	1.29729
160	1.28728
160	1.30969
160	1.35588
160	1.34925
160	1.373
160	1.27531
160	1.2873
160	1.28316
160	1.33182
160	1.32521
160	1.2842
160	1.2776
160	1.29094
160	1.26805
160	1.24999
160	1.27073
160	1.29636
160	1.31879
160	1.32496
160	1.36485
160	1.30858
160	1.24044
160	1.24144
160	1.25874
160	1.25956
160	1.27001
160	1.28024
160	1.25215
160	1.2307
160	1.22022
160	1.22921
160	1.21878
160	1.20712
160	1.15586
160	1.17353
160	1.17132
160	1.20765
160	1.23123
160	1.23992
160	1.21147
160	1.17553
160	1.18513
160	1.18622
160	1.20207
160	1.20542
160	1.20113
160	1.22133
160	1.26535
160	1.22337
160	1.26988
160	1.24982
160	1.21079
160	1.20205
160	1.19745
160	1.22164
160	1.22741
160	1.22712
160	1.26396
160	1.29105
160	1.26642
160	1.25535
160	1.20406
160	1.2221
160	1.22967
160	1.22714
160	1.25105
160	1.21917
160	1.23762
160	1.25777
160	1.23775
160	1.31801
160	1.28105
160	1.28406
160	1.31845
160	1.26138
160	1.23012
160	1.2141
160	1.23053
160	1.24569
160	1.26487
160	1.28414
160	1.25715
160	1.25335
160	1.25259
160	1.23611
160	1.27181
160	1.32086
160	1.35811
160	1.2989
160	1.27015
160	1.30027
160	1.28398
160	1.29536
160	1.25014
180	18.9145
180	16.6843
180	16.903
180	13.918
180	10.4239
180	9.86389
180	9.23111
180	7.15086
180	4.75845
180	4.08572
180	2.86916
180	2.26562
180	1.98943
180	1.93498
180	1.82362
180	1.15827
180	0.86915
180	0.76298
180	0.68404
180	0.64623
180	0.6259
180	0.61125
180	0.59963
180	0.59061
180	0.58341
180	0.57774
180	0.57199
180	0.56629
180	0.5608
180	0.55689
180	0.55356
180	0.55309
180	0.55327
180	0.55136
180	0.54829
180	0.54566
180	0.54342
180	0.54032
180	0.53665
180	0.53577
180	0.53512
180	0.53395
180	0.53386
180	0.53348
180	0.53294
180	0.53326
180	0.53281
180	0.53276
180	0.53304
180	0.53448
180	0.53701
180	0.53897
180	0.54226
180	0.54421
180	0.54455
180	0.54485
180	0.54563
180	0.54673
180	0.5481
180	0.54908
180	0.5493
180	0.54757
180	0.54495
180	0.54207
180	0.69176
180	0.7165
180	0.68131
180	0.76137
180	0.69133
180	0.66386
180	0.80833
180	0.77971
180	0.72257
180	0.64683
180	0.82812
180	0.78549
180	0.70536
180	0.7602
180	0.69294
180	0.65748
180	0.63489
180	0.61292
180	0.61838
180	0.7607
180	0.7011
180	0.71022
180	0.75945
180	0.88225
180	0.78945
180	0.72731
180	0.76624
180	0.86915
180	0.82243
180	0.82481
180	0.78638
180	0.79128
180	0.84925
180	0.92921
180	0.88544
180	0.76145
180	0.79106
180	0.73705
180	0.9763
180	0.98019
180	0.8935
180	0.89444
180	0.87976
180	0.8966
180	0.92708
180	0.958
180	0.93618
180	0.92483
180	0.92077
180	0.95129
180	0.92041
180	0.9148
180	0.93402
180	0.93261
180	0.98227
180	0.99031
180	0.99644
180	1.02531
180	1.03323
180	1.13295
180	1.08663
180	1.09092
180	1.08763
180	1.09452
180	1.12065
180	1.09467
180	1.0898
180	1.09069
180	1.14442
180	1.13302
180	1.17734
180	1.09211
180	1.14089
180	1.25011
180	1.10833
180	1.08327
180	1.08469
180	1.09169
180	1.08793
180	1.38274
180	1.15574
180	1.15257
180	1.21429
180	1.13497
180	1.11686
180	1.2218
180	1.13355
180	1.11464
180	1.10787
180	1.24325
180	1.11851
180	1.11752
180	1.11014
180	1.11048
180	1.20108
180	1.10702
180	1.10439
180	1.11023
180	1.10651
180	1.11457
180	1.13042
180	1.11872
180	1.10243
180	1.11161
180	1.11358
180	1.12095
180	1.10181
180	1.23669
180	1.10195
180	1.09254
180	1.09822
180	1.1137
180	1.10737
180	1.09122
180	1.1276
180	1.16764
180	1.13713
180	1.11687
180	1.10749
180	1.11527
180	1.23469
180	1.12932
180	1.11718
180	1.14734
180	1.11836
180	1.11595
180	1.11789
180	1.11482
180	1.17716
180	1.16181
180	1.12979
180	1.16819
180	1.13453
180	1.12511
180	1.31415
180	1.17123
180	1.30038
180	1.18336
180	1.21771
180	1.14775
180	1.13332
180	1.12612
180	1.19696
180	1.12989
180	1.17013
180	1.32258
180	1.13855
180	1.14035
180	1.13782
180	1.19507
180	1.13436
180	1.13657
180	1.1389
180	1.14039
180	1.26947
180	1.14168
180	1.1424
180	1.13488
180	1.14018
180	1.14683
180	1.14559
180	1.1446
180	1.14897
180	1.15888
180	1.15636
180	1.15875
180	1.16441
180	1.15324
180	1.16855
180	1.16134
180	1.26753
180	1.16298
180	1.1644
180	1.18285
180	1.16696
180	1.16585
180	1.17373
180	1.1699
180	1.17873
180	1.17014
180	1.17675
180	1.17712
180	1.18454
180	1.18152
180	1.18468
180	1.18838
180	1.26286
180	1.18134
180	1.17969
180	1.17984
180	1.18775
180	1.1871
180	1.1864
180	1.19423
180	1.19484
180	1.20017
180	1.20326
180	1.28923
180	1.19058
180	1.2003
180	1.20605
180	1.21509
180	1.33823
180	1.2552
180	1.26882
180	1.29404
180	1.32343
180	1.54355
180	1.87194
180	1.81106
180	1.74412
180	1.70268
180	1.65
180	1.60555
180	1.63527
180	1.62232
180	1.58729
180	1.62425
180	1.5949
180	1.60272
180	1.63287
180	1.62531
180	1.62968
180	1.64767
180	1.64508
180	1.65604
180	1.65042
180	1.62117
180	1.65483
180	1.64765
180	1.64816
180	1.64981
180	1.65853
180	1.66702
180	1.66981
180	1.68092
180	1.65932
180	1.66655
180	1.68974
180	1.64259
180	1.61757
180	1.62721
180	1.64057
180	1.60593
180	1.62261
180	1.62118
180	1.62052
180	1.56856
180	1.54095
180	1.53255
180	1.48665
180	1.46296
180	1.45909
180	1.40562
180	1.4358
180	1.40399
180	1.40321
180	1.39122
180	1.36437
180	1.36076
180	1.36645
180	1.3322
180	1.31352
180	1.33604
180	1.33462
180	1.35093
180	1.32917
180	1.31576
180	1.3163
180	1.31641
180	1.32065
180	1.32383
180	1.30449
180	1.28031
180	1.27861
180	1.28382
180	1.26185
180	1.28379
180	1.25687
180	1.26168
180	1.25216
180	1.27932
180	1.26244
180	1.26742
180	1.25389
180	1.28235
180	1.27508
180	1.25159
180	1.2786
180	1.25903
180	1.24185
180	1.2568
180	1.24401
180	1.23715
180	1.25236
180	1.23732
180	1.2814
180	1.26342
180	1.2544
180	1.28281
180	1.24175
180	1.24321
180	1.2646
180	1.25154
180	1.26307
180	1.25056
180	1.24339
180	1.26587
180	1.2565
180	1.25474
180	1.26576
180	1.2468
180	1.25614
180	1.24877
180	1.27072
180	1.2665
180	1.27161
180	1.26285
180	1.24918
180	1.24901
180	1.22738
180	1.24865
180	1.23325
180	1.24432
180	1.25559
180	1.2164
180	1.2337
180	1.24233
180	1.20695
180	1.22546
180	1.23423
180	1.20929
180	1.22289
180	1.21247
180	1.23793
180	1.21105
180	1.24924
180	1.23426
180	1.23365
180	1.22427
180	1.23765
180	1.23889
180	1.23558
180	1.1945
180	1.23957
180	1.21471
180	1.20675
180	1.24149
180	1.22004
180	1.21492
180	1.21677
180	1.21333
180	1.25145
180	1.22238
180	1.22881
180	1.22309
180	1.22452
180	1.22541
180	1.25384
180	1.22698
180	1.23144
180	1.20454
180	1.24216
180	1.22593
180	1.21863
180	1.22977
180	1.24351
180	1.22994
180	1.23099
180	1.23849
180	1.2152
180	1.22109
180	1.23438
180	1.23572
180	1.2322
180	1.22287
180	1.22814
180	1.22506
180	1.22943
180	1.21309
180	1.22592
180	1.21637
180	1.21679
180	1.23655
180	1.22809
180	1.2371
180	1.24232
180	1.2292
180	1.23951
180	1.20892
180	1.24727
180	1.21913
180	1.21835
180	1.23512
180	1.23806
180	1.21193
180	1.23819
180	1.23707
180	1.21149
180	1.23384
180	1.22943
180	1.22524
180	1.21612
180	1.22205
180	1.25183
180	1.23032
180	1.22685
180	1.22131
180	1.23937
180	1.23119
180	1.20683
180	1.23541
180	1.22407
180	1.22568
180	1.19583
180	1.20802
180	1.21218
180	1.20793
180	1.23064
180	1.22622
180	1.23152
180	1.22
180	1.22142
180	1.2132
180	1.2306
180	1.21373
180	1.22956
180	1.23225
180	1.20855
180	1.23279
180	1.21456
180	1.2339
180	1.22194
180	1.23366
180	1.1845
180	1.21444
180	1.18907
180	1.21474
180	1.21559
180	1.20002
180	1.2071
180	1.22175
180	1.23247
180	1.21542
180	1.20522
180	1.20984
180	1.21449
180	1.22185
180	1.21914
180	1.20383
180	1.20953
180	1.21755
180	1.2034
180	1.17887
180	1.22409
180	1.20188
180	1.21119
180	1.21597
180	1.22008
180	1.20576
180	1.21384
180	1.22548
180	1.20719
180	1.22404
180	1.20021
180	1.21694
180	1.19373
180	1.19583
180	1.185
180	1.19096
180	1.2016
180	1.22453
180	1.20802
180	1.22373
180	1.21054
180	1.19933
180	1.20761
180	1.20589
180	1.20433
180	1.18681
180	1.18514
180	1.20327
180	1.1928
180	1.21087
180	1.20414
180	1.19193
180	1.18563
180	1.20964
180	1.1844
180	1.22108
180	1.20047
180	1.20655
180	1.20143
180	1.2062
180	1.19981
180	1.18333
180	1.19214
180	1.19601
180	1.19508
180	1.19741
180	1.19254
180	1.2073
180	1.19868
180	1.20469
180	1.18025
180	1.18564
180	1.18949
180	1.19717
180	1.17308
180	1.19405
180	1.19544
180	1.16813
180	1.17975
180	1.19374
180	1.18566
180	1.17648
180	1.20022
180	1.20145
180	1.17241
180	1.19219
180	1.18802
180	1.17534
180	1.19721
180	1.16591
180	1.17452
180	1.20105
180	1.18367
180	1.18231
180	1.19881
180	1.18704
180	1.1877
180	1.18538
180	1.15767
180	1.15755
180	1.18083
180	1.16122
180	1.17294
180	1.18645
180	1.16791
180	1.1619
180	1.19198
180	1.17353
180	1.17768
180	1.19063
180	1.18183
180	1.19529
200	20.2499
200	15.6058
200	12.9536
200	12.1535
200	9.67141
200	8.11836
200	7.68958
200	7.57564
200	7.55758
200	7.57401
200	7.54133
200	7.54659
200	7.53459
200	7.53087
200	7.53502
200	7.50632
200	7.5009
200	7.48781
200	7.4908
200	7.48484
200	5.67614
200	3.44293
200	2.21802
200	1.29753
200	1.121
200	1.02418
200	1.05379
200	1.04748
200	1.02458
200	1.00876
200	1.00991
200	1.02951
200	1.02768
200	1.04343
200	1.04951
200	1.02268
200	1.03255
200	1.05632
200	1.00852
200	0.99781
200	1.02737
200	1.00511
200	0.96522
200	0.97288
200	1.02741
200	0.98352
200	0.98581
200	0.98123
200	0.98539
200	0.96194
200	0.9482
200	0.97509
200	0.9931
200	0.96088
200	0.95928
200	0.99664
200	0.97328
200	0.97876
200	0.96252
200	0.98522
200	0.94549
200	0.9631
200	0.95142
200	0.92037
200	0.94914
200	0.94665
200	0.99271
200	0.98236
200	0.94953
200	0.91978
200	0.95622
200	0.94258
200	0.90353
200	0.9495
200	0.92732
200	0.93684
200	0.92146
200	0.92728
200	0.92386
200	0.94879
200	0.95135
200	0.95648
200	0.93462
200	0.90595
200	0.94301
200	0.90895
200	0.9048
200	0.92256
200	0.96086
200	0.88724
200	0.90413
200	0.9284
200	0.94126
200	0.95937
200	0.92575
200	0.96062
200	0.9339
200	0.89923
200	0.90622
200	0.93053
200	0.95491
200	0.92392
200	0.94862
200	0.92631
200	0.95632
200	0.96613
200	0.99769
200	0.9826
200	0.96714
200	0.97727
200	0.96745
200	0.95509
200	0.95839
200	0.98641
200	0.9609
200	0.98869
200	0.93109
200	0.94091
200	0.94716
200	0.97611
200	0.97571
200	0.96115
200	0.96145
200	0.93928
200	0.93513
200	0.90838
200	0.9054
200	0.87895
200	0.90199
200	0.87087
200	0.87835
200	0.93129
200	0.92175
200	0.8799
200	0.9143
200	0.90903
200	0.91873
[truncated: 188 more rows]

## Sheet: Fig.9c
2018-10-17	Channel 1 (VDC)
2018-10-17	1.8996
2018-10-17	1.91391
2018-10-17	1.92534
2018-10-17	1.92885
2018-10-17	1.92884
2018-10-17	1.91836
2018-10-17	1.91552
2018-10-17	1.9348
2018-10-17	1.92575
2018-10-17	1.94542
2018-10-17	1.93384
2018-10-17	1.96958
2018-10-17	1.99092
2018-10-17	2.01722
2018-10-17	1.99881
2018-10-17	2.02904
2018-10-17	1.98566
2018-10-17	2.04648
2018-10-17	2.00232
2018-10-17	1.96172
2018-10-17	2.0426
2018-10-17	2.10818
2018-10-17	2.03663
2018-10-17	2.2425
2018-10-17	2.23585
2018-10-17	2.27595
2018-10-17	2.27601
2018-10-17	2.26186
2018-10-17	2.24852
2018-10-17	2.22073
2018-10-17	2.18644
2018-10-17	2.16996
2018-10-17	2.18079
2018-10-17	2.14248
2018-10-17	2.13718
2018-10-17	2.15052
2018-10-17	2.12158
2018-10-17	2.1353
2018-10-17	2.11488
2018-10-17	2.11364
2018-10-17	2.12241
2018-10-17	2.10797
2018-10-17	2.11023
2018-10-17	2.08372
2018-10-17	2.04647
2018-10-17	2.03235
2018-10-17	1.98961
2018-10-17	1.97868
2018-10-17	1.93407
2018-10-17	1.90088
2018-10-17	1.88513
2018-10-17	1.87797
2018-10-17	1.8439
2018-10-17	1.80231
2018-10-17	1.79234
2018-10-17	1.76701
2018-10-17	1.78445
2018-10-17	1.77399
2018-10-17	1.73192
2018-10-17	1.75497
2018-10-17	1.77417
2018-10-17	1.7548
2018-10-17	1.72359
2018-10-17	1.75317
2018-10-17	1.71608
2018-10-17	1.69365
2018-10-17	1.705
2018-10-17	1.70049
2018-10-17	1.68621
2018-10-17	1.66623
2018-10-17	1.6366
2018-10-17	1.63062
2018-10-17	1.58138
2018-10-17	1.56464
2018-10-17	1.54033
2018-10-17	1.50002
2018-10-17	1.48016
2018-10-17	1.46783
2018-10-17	1.47457
2018-10-17	1.44958
2018-10-17	1.42256
2018-10-17	1.4345
2018-10-17	1.43606
2018-10-17	1.41733
2018-10-17	1.39558
2018-10-17	1.42479
2018-10-17	1.41971
2018-10-17	1.42655
2018-10-17	1.43837
2018-10-17	1.43989
2018-10-17	1.44136
2018-10-17	1.4353
2018-10-17	1.40726
2018-10-17	1.41443
2018-10-17	1.41591
2018-10-17	1.40626
2018-10-17	1.39172
2018-10-17	1.41513
2018-10-17	1.41467
2018-10-17	1.42951
2018-10-17	1.47075
2018-10-17	1.43872
2018-10-17	1.44297
2018-10-17	1.43981
2018-10-17	1.4242
2018-10-17	1.40806
2018-10-17	1.41834
2018-10-17	1.41215
2018-10-17	1.40553
2018-10-17	1.38687
2018-10-17	1.39432
2018-10-17	1.38919
2018-10-17	1.38914
2018-10-17	1.36678
2018-10-17	1.40553
2018-10-17	1.38895
2018-10-17	1.38338
2018-10-17	1.41462
2018-10-17	1.38706
2018-10-17	1.38742
2018-10-17	1.38209
2018-10-17	1.38385
2018-10-17	1.39131
2018-10-17	1.3855
2018-10-17	1.38515
2018-10-17	1.36455
2018-10-17	1.3684
2018-10-17	1.38415
2018-10-17	1.36715
2018-10-17	1.37506
2018-10-17	1.36802
2018-10-17	1.37377
2018-10-17	1.35935
2018-10-17	1.37715
2018-10-17	1.37197
2018-10-17	1.36554
2018-10-17	1.38219
2018-10-17	1.43403
2018-10-17	1.40664
2018-10-17	1.39512
2018-10-17	1.40682
2018-10-17	1.39897
2018-10-17	1.3961
2018-10-17	1.38822
2018-10-17	1.38347
2018-10-17	1.41327
2018-10-17	1.42207
2018-10-17	1.4168
2018-10-17	1.41793
2018-10-17	1.42013
2018-10-17	1.42496
2018-10-17	1.41374
2018-10-17	1.42499
2018-10-17	1.40521
2018-10-17	1.44485
2018-10-17	1.42115
2018-10-17	1.41486
	1.41127
	1.41651
	1.4344
	1.42491
	1.43467
	1.44102
	1.4086
	1.43097
	1.46861
	1.47374
	1.44608
	1.4414
	1.44068
	1.45715
	1.47114
	1.42013
	1.43245
	1.45743
	1.40972
	1.44466
	1.43121
	1.4563
	1.47897
	1.44746
	1.47499
	1.48093
	1.43443
	1.45283
	1.43129
	1.44013
	1.38717
	1.42448
	1.41305
	1.39543
	1.38914
	1.40881
	1.40046
	1.39179
	1.44029
	1.42629
	1.42258
	1.39435
	1.39414
	1.35561
	1.34618
	1.37111
	1.42339
	1.4058
	1.40527
	1.40604
	1.44005
	1.46609
	1.48288
	1.44457
	1.46595
	1.47829
	1.4589
	1.44486
	1.47383
	1.47227
	1.47649
	1.49823
	1.44321
	1.46651
	1.48008
	1.4575
	1.41202
	1.46183
	1.4443
	1.41185
	1.4423
	1.4398
	1.43039
	1.4355
	1.4462
	1.42659
	1.4477
	1.40892
	1.42119
	1.46477
	1.44958
	1.42256
	1.4345
	1.43606
	1.41733
	1.39558
	1.42479
	1.41971
	1.42655
	1.43837
	1.43989
	1.44136
	1.4353
	1.40726
	1.41443
	1.41591
	1.40626
	1.39172
	1.41513
	1.41467
	1.42951
	1.47075
	1.43872
	1.44297
	1.43981
	1.4242
	1.40806
	1.41834
	1.41215
	1.40553
	1.38687
	1.39432
	1.38919
	1.38914
	1.36678
	1.40553
	1.38895
	1.38338
	1.41462
	1.38706
	1.38742
	1.38209
	1.38385
	1.39131
	1.3855
	1.38515
	1.36455
	1.3684
	1.38415
	1.36715
	1.37506
	1.36802
	1.37377
	1.35935
	1.37715
	1.37197
	1.36554
	1.38219
	1.43403
	1.40664
	1.39512
	1.40682
	1.39897
	1.3961
	1.38822
	1.38347
	1.41327
	1.42207
	1.4168
	1.41793
	1.42013
	1.42496
	1.41374
	1.42499
	1.40521
	1.44485
	1.42115
	1.41486
	1.41127
	1.41651
	1.4344
	1.42491
	1.43467
	1.44102
	1.4086
	1.43097
	1.46861
	1.47374
	1.44608
	1.4414
	1.44068
	1.45715
	1.47114
	1.42013
	1.43245
	1.45743
	1.40972
	1.44466
	1.43121
	1.4563
	1.47897
	1.44746
	1.47499
	1.48093
	1.43443
	1.45283
	1.43129
	1.44013
	1.38717
	1.42448
	1.41305
	1.39543
	1.38914
	1.40881
	1.40046
	1.39179
	1.44029
	1.42629
	1.42258
	1.39435
	1.39414
	1.35561
	1.34618
	1.37111
	1.42339
	1.4058
	1.40527
	1.40604
	1.44005
	1.46609
	1.48288
	1.44457
	1.46595
	1.47829
	1.4589
	1.44486
	1.47383
	1.47227
	1.47649
	1.49823
	1.44321
	1.46651
	1.48008
	1.4575
	1.41202
	1.46183
	1.4443
	1.41185
	1.4423
	1.4398
	1.43039
	1.4355
	1.4462
	1.42659
	1.4477
	1.40892
	1.42119
	1.46477
