# Supplementary material for: An exploratory study on the preparation of metallic rhenium (Re) and ReO3 via non-contact solution plasma electrolysis
Source: PLoS One. 2025 Dec 8;20(12):e0338178. doi: 10.1371/journal.pone.0338178 (PMC12685202; doi:10.1371/journal.pone.0338178)
Supplement: S1 Data — (ZIP) [file pone.0338178.s002.zip › raw data/Fig.S1.xlsx]

## Sheet: Fig.1
Particle size (nm)
123.337
67.152
74.0405
181.605
103.435
151.037
75.8107
136.912
226.848
152.783
102.576
70.9923
81.9749
78.1085
195.215
149.862
177.916
144.76
114.007
76.9682
81.4338
86.6929
160.956
236.579
174.403
110.061
99.0684
201.017
143.533
150.156
105.968
103.435
83.0465
158.465
80.889
112.445
100.838
78.6725
105.55
96.3537
78.1085
158.186

## Sheet: Fig.3
Particle size (nm)
297.758
132.874
679.197
473.47
243.99
134.567
110.558
434.487
164.81
253.99
308.699
113.588
200.726
118.465
154.898
348.138
364.823
125.876
209.013
164.81
261.888
1519.03
145.867
133.723
126.772
112.587
128.545
941.008
1640.6
339.765
114.58
150.451
275.37
172.199
823.777
203.526
470.985
342.089
132.02
283.928
162.04
158.51
116.538
141.935
148.938
150.451
192.671
144.307
159.222
150.451
149.696
152.691
140.331
168.209
137.89
137.89
161.34
137.89
146.641
170.215
164.81
122.227
139.522
188.514
113.588
145.867
114.58
325.126
196.164
162.04
168.209
191.492
137.067
150.451
153.43
147.411
139.522
148.938
168.209
157.794
128.545
174.159
153.43
154.166
140.331
111.577
145.867
164.81
161.34
148.938
364.823

## Sheet: Fig.4
Particle size (nm)
197.758
132.874
279.197
473.47
243.99
134.567
110.558
434.487
164.81
253.99
308.699
113.588
200.726
118.465
154.898
348.138
364.823
125.876
209.013
164.81
261.888
1519.03
145.867
133.723
126.772
112.587
128.545
441.008
340.601
339.765
114.58
150.451
275.37
172.199
823.777
203.526
470.985
342.089
132.02
383.928
162.04
158.51
116.538
141.935
148.938
150.451
192.671
144.307
159.222
150.451
149.696
152.691
140.331
168.209
137.89
137.89
161.34
137.89
146.641
170.215
164.81
122.227
139.522
188.514
113.588
145.867
114.58
325.126
196.164
162.04
168.209
191.492
137.067
150.451
153.43
147.411
139.522
148.938
168.209
157.794
128.545
174.159
153.43
154.166
140.331
111.577
145.867
164.81
161.34
148.938
364.823
