# Supplementary material for: An exploratory study on the preparation of metallic rhenium (Re) and ReO3 via non-contact solution plasma electrolysis
Source: PLoS One. 2025 Dec 8;20(12):e0338178. doi: 10.1371/journal.pone.0338178 (PMC12685202; doi:10.1371/journal.pone.0338178)
Supplement: S1 Data — (ZIP) [file pone.0338178.s002.zip › raw data/XRD raw data Figs.1,3,4,6.xlsx]

## Sheet: Fig.1
5.01671	5064
5.05013	5083
5.08356	5053
5.11698	4875
5.1504	4826
5.18382	4980
5.21725	4948
5.25067	4884
5.28409	4745
5.31751	4730
5.35094	4873
5.38436	4650
5.41778	4568
5.4512	4598
5.48463	4635
5.51805	4441
5.55147	4684
5.58489	4481
5.61832	4361
5.65174	4400
5.68516	4374
5.71858	4382
5.75201	4360
5.78543	4436
5.81885	4245
5.85227	4313
5.8857	4343
5.91912	4302
5.95254	4180
5.98596	4234
6.01939	4218
6.05281	4126
6.08623	4087
6.11965	4011
6.15308	4109
6.1865	4059
6.21992	4115
6.25335	3924
6.28677	3956
6.32019	3991
6.35361	3983
6.38704	3986
6.42046	3882
6.45388	3937
6.4873	3981
6.52073	3934
6.55415	3806
6.58757	3657
6.62099	3819
6.65442	3795
6.68784	3711
6.72126	3716
6.75468	3727
6.78811	3776
6.82153	3771
6.85495	3585
6.88837	3618
6.9218	3479
6.95522	3699
6.98864	3588
7.02206	3727
7.05549	3628
7.08891	3594
7.12233	3569
7.15575	3584
7.18918	3558
7.2226	3372
7.25602	3444
7.28944	3423
7.32287	3425
7.35629	3330
7.38971	3408
7.42313	3396
7.45656	3231
7.48998	3297
7.5234	3372
7.55682	3366
7.59025	3282
7.62367	3287
7.65709	3231
7.69051	3163
7.72394	3235
7.75736	3295
7.79078	3180
7.8242	3111
7.85763	3022
7.89105	3140
7.92447	3070
7.95789	3095
7.99132	3245
8.02474	3091
8.05816	2945
8.09158	3139
8.12501	3005
8.15843	3087
8.19185	2989
8.22527	2994
8.2587	2967
8.29212	3030
8.32554	2928
8.35896	2914
8.39239	2947
8.42581	2927
8.45923	2906
8.49266	2949
8.52608	2902
8.5595	2945
8.59292	2844
8.62635	2836
8.65977	2826
8.69319	2788
8.72661	2896
8.76004	2898
8.79346	2820
8.82688	2823
8.8603	2690
8.89373	2756
8.92715	2786
8.96057	2749
8.99399	2737
9.02742	2795
9.06084	2630
9.09426	2667
9.12768	2677
9.16111	2685
9.19453	2606
9.22795	2668
9.26137	2737
9.2948	2647
9.32822	2658
9.36164	2519
9.39506	2627
9.42849	2646
9.46191	2582
9.49533	2520
9.52875	2529
9.56218	2562
9.5956	2701
9.62902	2526
9.66244	2459
9.69587	2492
9.72929	2491
9.76271	2476
9.79613	2578
9.82956	2508
9.86298	2583
9.8964	2472
9.92982	2544
9.96325	2481
9.99667	2436
10.0301	2437
10.0635	2453
10.0969	2463
10.1304	2459
10.1638	2492
10.1972	2398
10.2306	2527
10.264	2350
10.2975	2416
10.3309	2450
10.3643	2260
10.3977	2270
10.4312	2240
10.4646	2387
10.498	2324
10.5314	2328
10.5648	2350
10.5983	2335
10.6317	2321
10.6651	2307
10.6985	2271
10.732	2318
10.7654	2330
10.7988	2321
10.8322	2256
10.8657	2287
10.8991	2192
10.9325	2248
10.9659	2324
10.9993	2240
11.0328	2265
11.0662	2262
11.0996	2187
11.133	2175
11.1665	2187
11.1999	2209
11.2333	2222
11.2667	2177
11.3002	2204
11.3336	2126
11.367	2213
11.4004	2235
11.4338	2148
11.4673	2130
11.5007	2167
11.5341	2138
11.5675	2167
11.6009	2096
11.6344	2213
11.6678	2122
11.7012	2173
11.7346	2111
11.7681	2019
11.8015	2098
11.8349	2165
11.8683	2088
11.9017	2086
11.9352	2104
11.9686	2026
12.002	2043
12.0354	2047
12.0689	2044
12.1023	2073
12.1357	1998
12.1691	2144
12.2026	2008
12.236	1958
12.2694	2009
12.3028	1958
12.3362	2006
12.3697	2017
12.4031	2003
12.4365	2062
12.4699	2033
12.5034	2113
12.5368	1983
12.5702	2039
12.6036	1987
12.6371	1916
12.6705	2075
12.7039	2026
12.7373	1938
12.7707	1937
12.8042	2034
12.8376	1997
12.871	2025
12.9044	1958
12.9378	1935
12.9713	2002
13.0047	1949
13.0381	1969
13.0715	1909
13.105	1884
13.1384	1910
13.1718	1863
13.2052	1872
13.2387	1843
13.2721	1935
13.3055	1980
13.3389	1863
13.3724	1926
13.4058	1933
13.4392	1905
13.4726	1939
13.506	1879
13.5395	1863
13.5729	1903
13.6063	1848
13.6397	1849
13.6731	1943
13.7066	1865
13.74	1962
13.7734	1895
13.8068	1818
13.8403	1769
13.8737	1755
13.9071	1837
13.9405	1862
13.974	1944
14.0074	1803
14.0408	1779
14.0742	1749
14.1076	1771
14.1411	1821
14.1745	1838
14.2079	1780
14.2413	1838
14.2747	1747
14.3082	1849
14.3416	1713
14.375	1772
14.4084	1861
14.4419	1665
14.4753	1770
14.5087	1797
14.5421	1785
14.5756	1784
14.609	1808
14.6424	1806
14.6758	1860
14.7093	1834
14.7427	1814
14.7761	1760
14.8095	1642
14.8429	1754
14.8764	1709
14.9098	1758
14.9432	1703
14.9766	1670
15.01	1743
15.0435	1713
15.0769	1688
15.1103	1809
15.1437	1748
15.1772	1642
15.2106	1712
15.244	1709
15.2774	1702
15.3109	1676
15.3443	1699
15.3777	1725
15.4111	1678
15.4445	1713
15.478	1773
15.5114	1636
15.5448	1620
15.5782	1678
15.6117	1642
15.6451	1696
15.6785	1677
15.7119	1648
15.7454	1668
15.7788	1747
15.8122	1722
15.8456	1692
15.879	1661
15.9125	1683
15.9459	1692
15.9793	1745
16.0127	1668
16.0462	1557
16.0796	1665
16.113	1734
16.1464	1647
16.1798	1718
16.2133	1780
16.2467	1794
16.2801	1825
16.3135	1781
16.3469	1701
16.3804	1756
16.4138	1683
16.4472	1789
16.4806	1842
16.5141	1954
16.5475	2022
16.5809	2642
16.6143	4370
16.6477	3956
16.6812	3651
16.7146	2930
16.748	2246
16.7814	1779
16.8149	1806
16.8483	1731
16.8817	1696
16.9151	1661
16.9486	1652
16.982	1727
17.0154	1686
17.0488	1617
17.0822	1675
17.1157	1603
17.1491	1696
17.1825	1591
17.2159	1673
17.2494	1641
17.2828	1633
17.3162	1589
17.3496	1550
17.3831	1601
17.4165	1646
17.4499	1627
17.4833	1583
17.5167	1590
17.5502	1603
17.5836	1600
17.617	1662
17.6504	1667
17.6838	1683
17.7173	1594
17.7507	1516
17.7841	1589
17.8175	1562
17.851	1593
17.8844	1455
17.9178	1639
17.9512	1677
17.9847	1522
18.0181	1646
18.0515	1612
18.0849	1604
18.1183	1599
18.1518	1519
18.1852	1619
18.2186	1512
18.252	1623
18.2855	1546
18.3189	1579
18.3523	1602
18.3857	1581
18.4191	1628
18.4526	1679
18.486	1568
18.5194	1639
18.5528	1680
18.5863	1605
18.6197	1558
18.6531	1601
18.6865	1590
18.72	1611
18.7534	1605
18.7868	1531
18.8202	1542
18.8536	1589
18.8871	1511
18.9205	1624
18.9539	1636
18.9873	1644
19.0207	1566
19.0542	1633
19.0876	1516
19.121	1616
19.1544	1637
19.1879	1595
19.2213	1616
19.2547	1582
19.2881	1579
19.3216	1612
19.355	1571
19.3884	1578
19.4218	1628
19.4552	1580
19.4887	1583
19.5221	1581
19.5555	1581
19.5889	1648
19.6224	1609
19.6558	1637
19.6892	1632
19.7226	1587
19.756	1623
19.7895	1632
19.8229	1593
19.8563	1584
19.8897	1626
19.9232	1625
19.9566	1648
19.99	1637
20.0234	1636
20.0569	1683
20.0903	1662
20.1237	1717
20.1571	1599
20.1905	1646
20.224	1618
20.2574	1671
20.2908	1678
20.3242	1707
20.3577	1639
20.3911	1653
20.4245	1621
20.4579	1660
20.4914	1699
20.5248	1643
20.5582	1708
20.5916	1725
20.625	1637
20.6585	1663
20.6919	1708
20.7253	1726
20.7587	1674
20.7921	1731
20.8256	1635
20.859	1742
20.8924	1717
20.9258	1761
20.9593	1668
20.9927	1628
21.0261	1751
21.0595	1672
21.0929	1743
21.1264	1601
21.1598	1706
21.1932	1755
21.2266	1754
21.2601	1772
21.2935	1786
21.3269	1690
21.3603	1826
21.3938	1660
21.4272	1731
21.4606	1760
21.494	1784
21.5274	1750
21.5609	1778
21.5943	1796
21.6277	1723
21.6611	1792
21.6946	1738
21.728	1732
21.7614	1782
21.7948	1731
21.8283	1767
21.8617	1784
21.8951	1800
21.9285	1855
21.9619	1850
21.9954	1807
22.0288	1850
22.0622	1957
22.0956	1872
22.129	1867
22.1625	1795
22.1959	1821
22.2293	1938
22.2627	1856
22.2962	1966
22.3296	1988
22.363	1885
22.3964	2040
22.4298	2032
22.4633	2066
22.4967	2097
22.5301	2217
22.5635	2175
22.597	2213
22.6304	2180
22.6638	2363
22.6972	2349
22.7307	2551
22.7641	2536
22.7975	2694
22.8309	2913
22.8644	3164
22.8978	3265
22.9312	3494
22.9646	3889
22.998	4258
23.0315	4765
23.0649	5339
23.0983	5882
23.1317	6559
23.1652	7184
23.1986	7691
23.232	8207
23.2654	8565
23.2988	8646
23.3323	8187
23.3657	7812
23.3991	7173
23.4325	6982
23.4659	6615
23.4994	6504
23.5328	6414
23.5662	6352
23.5996	6683
23.6331	6705
23.6665	7077
23.6999	7192
23.7333	7451
23.7667	7393
23.8002	6981
23.8336	6670
23.867	6454
23.9004	6377
23.9339	6409
23.9673	6475
24.0007	6814
24.0341	7095
24.0676	7472
24.101	8202
24.1344	8839
24.1678	9762
24.2013	10222
24.2347	10339
24.2681	9990
24.3015	9276
24.3349	8550
24.3684	8002
24.4018	7674
24.4352	7346
24.4686	7378
24.5021	6603
24.5355	6150
24.5689	5406
24.6023	4835
24.6357	4238
24.6692	3871
24.7026	3562
24.736	3281
24.7694	3073
24.8028	2832
24.8363	2688
24.8697	2686
24.9031	2483
24.9365	2409
24.97	2409
25.0034	2337
25.0368	2314
25.0702	2232
25.1037	2222
25.1371	2207
25.1705	2245
25.2039	2170
25.2373	2097
25.2708	2098
25.3042	2063
25.3376	2091
25.371	2086
25.4045	2150
25.4379	2087
25.4713	2377
25.5047	2497
25.5382	2713
25.5716	2871
25.605	2650
25.6384	2647
25.6718	2546
25.7053	2437
25.7387	2248
25.7721	2125
25.8055	1979
25.839	1931
25.8724	1991
25.9058	1947
25.9392	1725
25.9726	1890
26.0061	1862
26.0395	1877
26.0729	1908
26.1063	1860
26.1397	1856
26.1732	1854
26.2066	1896
26.24	1869
26.2734	1899
26.3069	1834
26.3403	1830
26.3737	1869
26.4071	2026
26.4406	1985
26.474	1973
26.5074	2017
26.5408	1979
26.5742	2164
26.6077	2121
26.6411	2181
26.6745	2259
26.7079	2269
26.7414	2276
26.7748	2334
26.8082	2182
26.8416	2250
26.8751	2129
26.9085	1972
26.9419	2014
26.9753	1950
27.0087	1959
27.0422	1812
27.0756	1893
27.109	1874
27.1424	1751
27.1759	1783
27.2093	1761
27.2427	1783
27.2761	1737
27.3095	1709
27.343	1706
27.3764	1703
27.4098	1638
27.4432	1735
27.4767	1684
27.5101	1732
27.5435	1769
27.5769	1838
27.6104	2170
27.6438	2110
27.6772	1960
27.7106	1866
27.744	1746
27.7775	1672
27.8109	1676
27.8443	1696
27.8777	1627
27.9111	1690
27.9446	1689
27.978	1675
28.0114	1603
28.0448	1701
28.0783	1674
28.1117	1665
28.1451	1714
28.1785	1769
28.212	1694
28.2454	1753
28.2788	1820
28.3122	1813
28.3456	1914
28.3791	1866
28.4125	1973
28.4459	2067
28.4793	2151
28.5128	2113
28.5462	2216
28.5796	2282
28.613	2302
28.6465	2409
28.6799	2353
28.7133	2515
28.7467	2719
28.7801	2618
28.8136	2681
28.847	2707
28.8804	2756
28.9138	2864
28.9473	2867
28.9807	2874
29.0141	3000
29.0475	2971
29.0809	2842
29.1144	2869
29.1478	2798
29.1812	2691
29.2146	2555
29.248	2509
29.2815	2404
29.3149	2210
29.3483	2020
29.3817	2007
29.4152	1956
29.4486	1755
29.482	1738
29.5154	1614
29.5489	1744
29.5823	1611
29.6157	1661
29.6491	1545
29.6825	1528
29.716	1544
29.7494	1485
29.7828	1485
29.8162	1443
29.8497	1453
29.8831	1434
29.9165	1388
29.9499	1428
29.9834	1431
30.0168	1342
30.0502	1341
30.0836	1363
30.117	1357
30.1505	1344
30.1839	1433
30.2173	1283
30.2507	1307
30.2842	1289
30.3176	1336
30.351	1374
30.3844	1463
30.4178	1464
30.4513	1659
30.4847	2038
30.5181	1733
30.5515	1687
30.5849	1521
30.6184	1394
30.6518	1241
30.6852	1273
30.7186	1311
30.7521	1258
30.7855	1250
30.8189	1275
30.8523	1202
30.8858	1273
30.9192	1220
30.9526	1237
30.986	1273
31.0194	1292
31.0529	1224
31.0863	1227
31.1197	1275
31.1531	1291
31.1866	1173
31.22	1232
31.2534	1169
31.2868	1186
31.3203	1227
31.3537	1202
31.3871	1210
31.4205	1249
31.4539	1132
31.4874	1121
31.5208	1230
31.5542	1188
31.5876	1162
31.6211	1156
31.6545	1181
31.6879	1252
31.7213	1156
31.7547	1161
31.7882	1155
31.8216	1141
31.855	1117
31.8884	1192
31.9218	1132
31.9553	1169
31.9887	1183
32.0221	1165
32.0555	1194
32.089	1238
32.1224	1099
32.1558	1202
32.1892	1245
32.2227	1263
32.2561	1155
32.2895	1156
32.3229	1220
32.3563	1242
32.3898	1170
32.4232	1264
32.4566	1275
32.49	1342
32.5235	1210
32.5569	1266
32.5903	1356
32.6237	1306
32.6572	1359
32.6906	1337
32.724	1366
32.7574	1442
32.7908	1392
32.8243	1497
32.8577	1549
32.8911	1594
32.9245	1686
32.9579	1742
32.9914	1762
33.0248	1798
33.0582	1992
33.0916	2172
33.1251	2342
33.1585	2359
33.1919	2658
33.2253	2907
33.2588	3139
33.2922	3402
33.3256	3780
33.359	3918
33.3924	4317
33.4259	4643
33.4593	4754
33.4927	4782
33.5261	4822
33.5596	4556
33.593	4614
33.6264	4480
33.6598	4704
33.6932	4371
33.7267	4569
33.7601	4456
33.7935	4515
33.8269	4439
33.8604	4592
33.8938	4640
33.9272	4833
33.9606	4880
33.9941	4942
34.0275	5215
34.0609	5359
34.0943	5448
34.1277	5564
34.1612	5576
34.1946	5618
34.228	5505
34.2614	5274
34.2948	4887
34.3283	4780
34.3617	4277
34.3951	4023
34.4285	3619
34.462	3313
34.4954	2926
34.5288	2618
34.5622	2689
34.5957	2424
34.6291	2436
34.6625	2279
34.6959	2244
34.7293	2306
34.7628	2212
34.7962	2168
34.8296	2122
34.863	2301
34.8965	2201
34.9299	2088
34.9633	1963
34.9967	1820
35.0301	1638
35.0636	1549
35.097	1431
35.1304	1377
35.1638	1381
35.1973	1325
35.2307	1313
35.2641	1341
35.2975	1261
35.331	1274
35.3644	1233
35.3978	1273
35.4312	1309
35.4646	1233
35.4981	1291
35.5315	1297
35.5649	1348
35.5983	1319
35.6318	1352
35.6652	1295
35.6986	1360
35.732	1275
35.7655	1216
35.7989	1275
35.8323	1192
35.8657	1252
35.8991	1155
35.9326	1084
35.966	1060
35.9994	1092
36.0328	1117
36.0662	1128
36.0997	1105
36.1331	1037
36.1665	1070
36.1999	928
36.2334	1055
36.2668	1054
36.3002	991
36.3336	930
36.367	967
36.4005	992
36.4339	984
36.4673	967
36.5007	962
36.5342	989
36.5676	915
36.601	921
36.6344	954
36.6679	934
36.7013	908
36.7347	914
36.7681	951
36.8015	944
36.835	919
36.8684	1005
36.9018	913
36.9352	929
36.9687	908
37.0021	872
37.0355	857
37.0689	863
37.1024	815
37.1358	850
37.1692	856
37.2026	858
37.236	847
37.2695	873
37.3029	916
37.3363	822
37.3697	822
37.4031	846
37.4366	836
37.47	821
37.5034	808
37.5368	870
37.5703	774
37.6037	810
37.6371	802
37.6705	826
37.7039	801
37.7374	857
37.7708	853
37.8042	844
37.8376	815
37.8711	843
37.9045	826
37.9379	811
37.9713	921
38.0048	874
38.0382	856
38.0716	857
38.105	794
38.1384	771
38.1719	811
38.2053	749
38.2387	826
38.2721	773
38.3056	767
38.339	744
38.3724	776
38.4058	763
38.4393	789
38.4727	765
38.5061	833
38.5395	837
38.5729	773
38.6064	703
38.6398	725
38.6732	713
38.7066	750
38.74	719
38.7735	728
38.8069	762
38.8403	789
38.8737	750
38.9072	789
38.9406	770
38.974	796
39.0074	796
39.0408	728
39.0743	783
39.1077	778
39.1411	754
39.1745	815
39.208	790
39.2414	761
39.2748	749
39.3082	750
39.3417	794
39.3751	832
39.4085	802
39.4419	802
39.4753	751
39.5088	825
39.5422	792
39.5756	791
39.609	774
39.6425	755
39.6759	775
39.7093	701
39.7427	803
39.7762	725
39.8096	795
39.843	761
39.8764	764
39.9098	764
39.9433	797
39.9767	871
40.0101	914
40.0435	813
40.0769	858
40.1104	873
40.1438	810
40.1772	838
40.2106	1106
40.2441	884
40.2775	786
40.3109	906
40.3443	919
40.3778	950
40.4112	894
40.4446	768
40.478	855
40.5115	829
40.5449	822
40.5783	836
40.6117	806
40.6451	813
40.6786	824
40.712	822
40.7454	843
40.7788	811
40.8122	881
40.8457	877
40.8791	927
40.9125	927
40.9459	956
40.9794	952
41.0128	1056
41.0462	1038
41.0796	1086
41.1131	1099
41.1465	1061
41.1799	1146
41.2133	1105
41.2467	1103
41.2802	1171
41.3136	1182
41.347	1115
41.3804	1112
41.4138	1236
41.4473	1333
41.4807	1404
41.5141	1442
41.5475	1593
41.581	1605
41.6144	1606
41.6478	1707
41.6812	1638
41.7147	1596
41.7481	1618
41.7815	1569
41.8149	1615
41.8484	1635
41.8818	1658
41.9152	1600
41.9486	1723
41.982	1735
42.0155	1636
42.0489	1747
42.0823	1733
42.1157	1730
42.1491	1741
42.1826	1718
42.216	1706
42.2494	1723
42.2828	1580
42.3163	1454
42.3497	1368
42.3831	1264
42.4165	1222
42.45	1014
42.4834	1010
42.5168	953
42.5502	913
42.5836	917
42.6171	851
42.6505	837
42.6839	787
42.7173	809
42.7508	789
42.7842	740
42.8176	717
42.851	765
42.8845	740
42.9179	755
42.9513	711
42.9847	694
43.0181	782
43.0516	724
43.085	696
43.1184	713
43.1518	708
43.1853	752
43.2187	700
43.2521	703
43.2855	765
43.3189	673
43.3524	640
43.3858	664
43.4192	695
43.4526	709
43.486	718
43.5195	786
43.5529	1081
43.5863	1091
43.6197	1206
43.6532	1044
43.6866	889
43.72	965
43.7534	889
43.7869	744
43.8203	687
43.8537	641
43.8871	758
43.9205	727
43.954	743
43.9874	770
44.0208	770
44.0542	819
44.0877	765
44.1211	786
44.1545	797
44.1879	714
44.2214	758
44.2548	759
44.2882	713
44.3216	764
44.355	791
44.3885	884
44.4219	815
44.4553	855
44.4887	833
44.5222	809
44.5556	857
44.589	829
44.6224	860
44.6558	816
44.6893	915
44.7227	877
44.7561	968
44.7895	976
44.8229	1059
44.8564	1048
44.8898	1017
44.9232	1029
44.9566	988
44.9901	1008
45.0235	1010
45.0569	978
45.0903	1022
45.1238	945
45.1572	1002
45.1906	1017
45.224	967
45.2574	997
45.2909	973
45.3243	1000
45.3577	1064
45.3911	1074
45.4246	1084
45.458	1127
45.4914	1071
45.5248	1221
45.5583	1049
45.5917	1233
45.6251	1189
45.6585	1239
45.6919	1123
45.7254	1111
45.7588	1109
45.7922	1190
45.8256	1145
45.8591	1157
45.8925	1127
45.9259	1134
45.9593	1017
45.9927	1140
46.0262	1104
46.0596	1047
46.093	1084
46.1264	967
46.1598	983
46.1933	870
46.2267	890
46.2601	847
46.2935	812
46.327	826
46.3604	733
46.3938	720
46.4272	764
46.4607	756
46.4941	743
46.5275	751
46.5609	748
46.5943	731
46.6278	759
46.6612	750
46.6946	691
46.728	750
46.7615	708
46.7949	748
46.8283	803
46.8617	759
46.8952	811
46.9286	882
46.962	1016
46.9954	908
47.0288	886
47.0623	963
47.0957	907
47.1291	938
47.1625	974
47.196	1051
47.2294	1123
47.2628	1159
47.2962	1222
47.3296	1275
47.3631	1370
47.3965	1474
47.4299	1532
47.4633	1437
47.4968	1485
47.5302	1350
47.5636	1371
47.597	1291
47.6305	1174
47.6639	1145
47.6973	1071
47.7307	1059
47.7641	988
47.7976	951
47.831	900
47.8644	904
47.8978	936
47.9312	883
47.9647	883
47.9981	925
48.0315	932
48.0649	916
48.0984	949
48.1318	955
48.1652	954
48.1986	978
48.2321	1021
48.2655	1031
48.2989	1163
48.3323	1150
48.3657	1208
48.3992	1259
48.4326	1155
48.466	1229
48.4994	1167
48.5329	1151
48.5663	1155
48.5997	1105
48.6331	1064
48.6665	1111
48.7	1056
48.7334	1054
48.7668	1058
48.8002	1079
48.8337	1032
48.8671	1044
48.9005	1058
48.9339	1100
48.9674	1090
49.0008	1044
49.0342	1119
49.0676	1084
49.101	1197
49.1345	1129
49.1679	1265
49.2013	1318
49.2347	1340
49.2681	1427
49.3016	1509
49.335	1650
49.3684	1913
49.4018	2138
49.4353	2182
49.4687	2015
49.5021	2078
49.5355	2045
49.569	1971
49.6024	1818
49.6358	1734
49.6692	1614
49.7026	1536
49.7361	1545
49.7695	1550
49.8029	1529
49.8363	1589
49.8698	1648
49.9032	1774
49.9366	1769
49.97	1968
50.0035	1963
50.0369	2030
50.0703	2009
50.1037	1942
50.1371	1940
50.1706	1963
50.204	1928
50.2374	1814
50.2708	1746
50.3043	1685
50.3377	1807
50.3711	1794
50.4045	1754
50.4379	1849
50.4714	1761
50.5048	1812
50.5382	1815
50.5716	1826
50.605	1908
50.6385	1899
50.6719	1889
50.7053	1896
50.7387	2022
50.7722	1973
50.8056	1979
50.839	1962
50.8724	1883
50.9059	1885
50.9393	1785
50.9727	1754
51.0061	1647
51.0395	1640
51.073	1596
51.1064	1573
51.1398	1615
51.1732	1621
51.2067	1470
51.2401	1429
51.2735	1360
51.3069	1277
51.3404	1188
51.3738	1138
51.4072	1043
51.4406	1055
51.474	981
51.5075	941
51.5409	921
51.5743	872
51.6077	866
51.6412	896
51.6746	820
51.708	835
51.7414	848
51.7748	860
51.8083	875
51.8417	798
51.8751	823
51.9085	812
51.9419	808
51.9754	795
52.0088	788
52.0422	777
52.0756	737
52.1091	777
52.1425	751
52.1759	755
52.2093	761
52.2428	762
52.2762	780
52.3096	818
52.343	841
52.3764	826
52.4099	771
52.4433	772
52.4767	814
52.5101	832
52.5436	787
52.577	818
52.6104	787
52.6438	727
52.6773	785
52.7107	813
52.7441	773
52.7775	785
52.8109	798
52.8444	721
52.8778	807
52.9112	836
52.9446	794
52.9781	813
53.0115	910
53.0449	931
53.0783	914
53.1117	863
53.1452	951
53.1786	975
53.212	983
53.2454	1008
53.2789	1058
53.3123	1141
53.3457	1228
53.3791	1215
53.4126	1264
53.446	1276
53.4794	1313
53.5128	1427
53.5462	1457
53.5797	1429
53.6131	1579
53.6465	1479
53.6799	1516
53.7133	1533
53.7468	1520
53.7802	1504
53.8136	1462
53.847	1464
53.8805	1509
53.9139	1458
53.9473	1478
53.9807	1478
54.0142	1474
54.0476	1488
54.081	1521
54.1144	1486
54.1478	1506
54.1813	1520
54.2147	1601
54.2481	1613
54.2815	1661
54.315	1667
54.3484	1638
54.3818	1725
54.4152	1593
54.4486	1620
54.4821	1607
54.5155	1621
54.5489	1562
54.5823	1707
54.6158	1578
54.6492	1570
54.6826	1702
54.716	1735
54.7495	1863
54.7829	1838
54.8163	1974
54.8497	2047
54.8831	2156
54.9166	2049
54.95	2030
54.9834	2037
55.0168	2031
55.0502	2040
55.0837	2040
55.1171	1999
55.1505	2117
55.1839	2086
55.2174	2129
55.2508	2223
55.2842	2157
55.3176	2153
55.3511	2198
55.3845	2170
55.4179	2104
55.4513	2179
55.4847	2074
55.5182	2108
55.5516	2005
55.585	2121
55.6184	2035
55.6519	2077
55.6853	2090
55.7187	2201
55.7521	2109
55.7856	2065
55.819	2173
55.8524	2132
55.8858	2046
55.9192	2152
55.9527	2054
55.9861	2026
56.0195	2028
56.0529	2090
56.0864	1990
56.1198	1825
56.1532	1795
56.1866	1803
56.22	1733
56.2535	1683
56.2869	1580
56.3203	1460
56.3537	1363
56.3871	1357
56.4206	1233
56.454	1260
56.4874	1164
56.5208	1085
56.5543	1029
56.5877	968
56.6211	920
56.6545	937
56.688	912
56.7214	910
56.7548	836
56.7882	872
56.8216	909
56.8551	912
56.8885	856
56.9219	841
56.9553	866
56.9888	903
57.0222	845
57.0556	842
57.089	814
57.1225	814
57.1559	796
57.1893	792
57.2227	758
57.2561	782
57.2896	785
57.323	778
57.3564	758
57.3898	719
57.4233	749
57.4567	813
57.4901	765
57.5235	798
57.5569	738
57.5904	773
57.6238	741
57.6572	789
57.6906	735
57.724	759
57.7575	774
57.7909	791
57.8243	780
57.8577	818
57.8912	806
57.9246	724
57.958	754
57.9914	780
58.0249	717
58.0583	758
58.0917	750
58.1251	751
58.1585	764
58.192	729
58.2254	802
58.2588	798
58.2922	744
58.3257	747
58.3591	764
58.3925	798
58.4259	826
58.4594	815
58.4928	770
58.5262	765
58.5596	787
58.593	762
58.6265	807
58.6599	774
58.6933	747
58.7267	762
58.7602	786
58.7936	835
58.827	816
58.8604	785
58.8938	816
58.9273	792
58.9607	787
58.9941	804
59.0275	812
59.0609	820
59.0944	820
59.1278	800
59.1612	766
59.1946	771
59.2281	848
59.2615	850
59.2949	799
59.3283	860
59.3618	835
59.3952	869
59.4286	929
59.462	843
59.4954	856
59.5289	886
59.5623	912
59.5957	962
59.6291	951
59.6626	929
59.696	966
59.7294	985
59.7628	1015
59.7963	987
59.8297	1055
59.8631	1088
59.8965	1133
59.9299	1139
59.9634	1112
59.9968	1188
60.0302	1254
60.0636	1382
60.0971	1331
60.1305	1264
60.1639	1259
60.1973	1298
60.2307	1288
60.2642	1223
60.2976	1242
60.331	1196
60.3644	1240
60.3979	1249
60.4313	1164
60.4647	1294
60.4981	1225
60.5316	1185
60.565	1166
60.5984	1150
60.6318	1182
60.6652	1185
60.6987	1193
60.7321	1221
60.7655	1174
60.7989	1264
60.8323	1171
60.8658	1132
60.8992	1133
60.9326	1203
60.966	1105
60.9995	1170
61.0329	1249
61.0663	1179
61.0997	1220
61.1332	1247
61.1666	1242
61.2	1341
61.2334	1333
61.2668	1344
61.3003	1478
61.3337	1427
61.3671	1496
61.4005	1474
61.434	1433
61.4674	1423
61.5008	1454
61.5342	1452
61.5676	1437
61.6011	1399
61.6345	1384
61.6679	1438
61.7013	1360
61.7348	1318
61.7682	1310
61.8016	1331
61.835	1352
61.8685	1335
61.9019	1271
61.9353	1299
61.9687	1248
62.0021	1253
62.0356	1234
62.069	1157
62.1024	1205
62.1358	1186
62.1692	1175
62.2027	1210
62.2361	1200
62.2695	1261
62.3029	1245
62.3364	1287
62.3698	1222
62.4032	1262
62.4366	1307
62.4701	1313
62.5035	1294
62.5369	1298
62.5703	1227
62.6037	1214
62.6372	1146
62.6706	1133
62.704	1103
62.7374	1108
62.7709	1056
62.8043	1057
62.8377	1022
62.8711	1064
62.9046	1027
62.938	949
62.9714	956
63.0048	1028
63.0382	1034
63.0717	1021
63.1051	963
63.1385	955
63.1719	1002
63.2054	971
63.2388	1014
63.2722	1040
63.3056	1026
63.339	1063
63.3725	1075
63.4059	1001
63.4393	1010
63.4727	914
63.5061	952
63.5396	875
63.573	825
63.6064	774
63.6398	807
63.6733	777
63.7067	688
63.7401	759
63.7735	688
63.807	621
63.8404	609
63.8738	683
63.9072	638
63.9406	609
63.9741	599
64.0075	572
64.0409	596
64.0743	537
64.1078	601
64.1412	593
64.1746	572
64.208	577
64.2415	563
64.2749	553
64.3083	496
64.3417	514
64.3751	529
64.4086	514
64.442	518
64.4754	470
64.5088	510
64.5422	500
64.5757	502
64.6091	553
64.6425	503
64.6759	553
64.7094	498
64.7428	514
64.7762	493
64.8096	500
64.8431	458
64.8765	500
64.9099	490
64.9433	480
64.9767	511
65.0102	542
65.0436	529
65.077	515
65.1104	505
65.1439	484
65.1773	528
65.2107	516
65.2441	554
65.2776	510
65.311	510
65.3444	510
65.3778	465
65.4112	518
65.4447	547
65.4781	510
65.5115	493
65.5449	525
65.5784	476
65.6118	554
65.6452	502
65.6786	496
65.712	492
65.7455	533
65.7789	574
65.8123	542
65.8457	567
65.8791	625
65.9126	621
65.946	584
65.9794	611
66.0128	571
66.0463	538
66.0797	534
66.1131	571
66.1465	528
66.18	549
66.2134	529
66.2468	548
66.2802	632
66.3136	638
66.3471	571
66.3805	588
66.4139	589
66.4473	610
66.4808	561
66.5142	585
66.5476	554
66.581	573
66.6145	588
66.6479	561
66.6813	527
66.7147	593
66.7481	560
66.7816	582
66.815	593
66.8484	664
66.8818	579
66.9153	624
66.9487	609
66.9821	533
67.0155	585
67.0489	587
67.0824	525
67.1158	577
67.1492	600
67.1826	576
67.216	590
67.2495	601
67.2829	648
67.3163	591
67.3497	612
67.3832	611
67.4166	586
67.45	613
67.4834	630
67.5169	567
67.5503	579
67.5837	623
67.6171	608
67.6505	613
67.684	631
67.7174	637
67.7508	631
67.7842	585
67.8177	569
67.8511	561
67.8845	631
67.9179	612
67.9514	573
67.9848	591
68.0182	569
68.0516	584
68.085	585
68.1185	548
68.1519	518
68.1853	564
68.2187	551
68.2522	535
68.2856	542
68.319	535
68.3524	593
68.3858	535
68.4193	522
68.4527	529
68.4861	572
68.5195	541
68.5529	507
68.5864	577
68.6198	569
68.6532	505
68.6866	525
68.7201	524
68.7535	572
68.7869	551
68.8203	534
68.8538	496
68.8872	539
68.9206	549
68.954	484
68.9874	555
69.0209	562
69.0543	526
69.0877	529
69.1211	572
69.1546	554
69.188	562
69.2214	576
69.2548	630
69.2883	671
69.3217	725
69.3551	742
69.3885	671
69.4219	630
69.4554	607
69.4888	659
69.5222	687
69.5556	708
69.5891	641
69.6225	664
69.6559	623
69.6893	647
69.7227	689
69.7562	689
69.7896	664
69.823	665
69.8564	667
69.8899	705
69.9233	687
69.9567	679
69.9901	726
70.0236	740
70.057	717
70.0904	785
70.1238	724
70.1572	729
70.1907	721
70.2241	712
70.2575	678
70.2909	699
70.3243	667
70.3578	682
70.3912	661
70.4246	695
70.458	702
70.4915	642
70.5249	626
70.5583	670
70.5917	648
70.6252	622
70.6586	656
70.692	606
70.7254	668
70.7588	648
70.7923	608
70.8257	636
70.8591	678
70.8925	628
70.926	681
70.9594	644
70.9928	657
71.0262	641
71.0596	632
71.0931	690
71.1265	609
71.1599	630
71.1933	606
71.2268	679
71.2602	640
71.2936	655
71.327	655
71.3605	691
71.3939	665
71.4273	679
71.4607	703
71.4941	715
71.5276	737
71.561	737
71.5944	741
71.6278	801
71.6612	742
71.6947	751
71.7281	765
71.7615	766
71.7949	768
71.8284	807
[truncated: 550 more rows]

## Sheet: Fig.3
5.01671	2381
5.05013	2339
5.08356	2371
5.11698	2358
5.1504	2316
5.18382	2382
5.21725	2323
5.25067	2296
5.28409	2264
5.31751	2183
5.35094	2266
5.38436	2238
5.41778	2291
5.4512	2232
5.48463	2230
5.51805	2195
5.55147	2227
5.58489	2154
5.61832	2145
5.65174	2067
5.68516	2149
5.71858	2127
5.75201	2159
5.78543	2140
5.81885	2062
5.85227	2094
5.8857	2033
5.91912	2105
5.95254	2034
5.98596	2083
6.01939	2079
6.05281	2030
6.08623	1996
6.11965	2002
6.15308	2040
6.1865	1927
6.21992	2021
6.25335	1946
6.28677	1951
6.32019	1955
6.35361	1880
6.38704	1927
6.42046	1843
6.45388	1922
6.4873	1891
6.52073	1928
6.55415	1843
6.58757	1839
6.62099	1876
6.65442	1836
6.68784	1793
6.72126	1777
6.75468	1861
6.78811	1824
6.82153	1775
6.85495	1793
6.88837	1804
6.9218	1758
6.95522	1703
6.98864	1785
7.02206	1756
7.05549	1814
7.08891	1761
7.12233	1761
7.15575	1727
7.18918	1727
7.2226	1733
7.25602	1700
7.28944	1780
7.32287	1666
7.35629	1741
7.38971	1697
7.42313	1604
7.45656	1590
7.48998	1668
7.5234	1606
7.55682	1631
7.59025	1578
7.62367	1562
7.65709	1605
7.69051	1583
7.72394	1641
7.75736	1525
7.79078	1561
7.8242	1630
7.85763	1533
7.89105	1565
7.92447	1564
7.95789	1560
7.99132	1510
8.02474	1575
8.05816	1451
8.09158	1486
8.12501	1536
8.15843	1540
8.19185	1401
8.22527	1496
8.2587	1511
8.29212	1506
8.32554	1577
8.35896	1511
8.39239	1497
8.42581	1475
8.45923	1443
8.49266	1486
8.52608	1485
8.5595	1426
8.59292	1376
8.62635	1430
8.65977	1387
8.69319	1356
8.72661	1386
8.76004	1282
8.79346	1384
8.82688	1410
8.8603	1345
8.89373	1363
8.92715	1388
8.96057	1378
8.99399	1315
9.02742	1340
9.06084	1265
9.09426	1347
9.12768	1335
9.16111	1339
9.19453	1315
9.22795	1417
9.26137	1358
9.2948	1249
9.32822	1275
9.36164	1320
9.39506	1309
9.42849	1215
9.46191	1242
9.49533	1292
9.52875	1303
9.56218	1232
9.5956	1199
9.62902	1239
9.66244	1300
9.69587	1251
9.72929	1286
9.76271	1212
9.79613	1248
9.82956	1189
9.86298	1187
9.8964	1185
9.92982	1220
9.96325	1269
9.99667	1192
10.0301	1205
10.0635	1134
10.0969	1198
10.1304	1129
10.1638	1168
10.1972	1147
10.2306	1197
10.264	1223
10.2975	1173
10.3309	1147
10.3643	1189
10.3977	1162
10.4312	1144
10.4646	1145
10.498	1183
10.5314	1216
10.5648	1158
10.5983	1096
10.6317	1161
10.6651	1059
10.6985	1066
10.732	1167
10.7654	1083
10.7988	1072
10.8322	1110
10.8657	1117
10.8991	1166
10.9325	1057
10.9659	1144
10.9993	1103
11.0328	1094
11.0662	1074
11.0996	1104
11.133	1170
11.1665	1108
11.1999	1083
11.2333	1102
11.2667	1095
11.3002	1090
11.3336	1075
11.367	1076
11.4004	1037
11.4338	1071
11.4673	1034
11.5007	1070
11.5341	1017
11.5675	1062
11.6009	1028
11.6344	1062
11.6678	1064
11.7012	1037
11.7346	998
11.7681	1087
11.8015	1048
11.8349	1020
11.8683	1012
11.9017	1087
11.9352	1063
11.9686	1037
12.002	1046
12.0354	990
12.0689	1068
12.1023	1003
12.1357	999
12.1691	1068
12.2026	981
12.236	1015
12.2694	1045
12.3028	1011
12.3362	968
12.3697	996
12.4031	998
12.4365	987
12.4699	1033
12.5034	995
12.5368	944
12.5702	1025
12.6036	1002
12.6371	949
12.6705	976
12.7039	932
12.7373	1009
12.7707	981
12.8042	986
12.8376	1022
12.871	1009
12.9044	996
12.9378	978
12.9713	1067
13.0047	919
13.0381	976
13.0715	972
13.105	989
13.1384	952
13.1718	912
13.2052	976
13.2387	956
13.2721	948
13.3055	903
13.3389	945
13.3724	933
13.4058	936
13.4392	983
13.4726	989
13.506	1001
13.5395	929
13.5729	974
13.6063	912
13.6397	986
13.6731	996
13.7066	1016
13.74	907
13.7734	943
13.8068	929
13.8403	906
13.8737	932
13.9071	847
13.9405	991
13.974	975
14.0074	957
14.0408	943
14.0742	903
14.1076	906
14.1411	968
14.1745	968
14.2079	909
14.2413	880
14.2747	943
14.3082	953
14.3416	939
14.375	969
14.4084	889
14.4419	847
14.4753	914
14.5087	909
14.5421	898
14.5756	914
14.609	909
14.6424	915
14.6758	925
14.7093	932
14.7427	916
14.7761	848
14.8095	924
14.8429	924
14.8764	968
14.9098	873
14.9432	906
14.9766	894
15.01	917
15.0435	908
15.0769	933
15.1103	927
15.1437	906
15.1772	942
15.2106	868
15.244	884
15.2774	902
15.3109	903
15.3443	849
15.3777	870
15.4111	895
15.4445	853
15.478	820
15.5114	858
15.5448	868
15.5782	850
15.6117	873
15.6451	904
15.6785	831
15.7119	875
15.7454	882
15.7788	910
15.8122	838
15.8456	875
15.879	850
15.9125	929
15.9459	878
15.9793	868
16.0127	900
16.0462	879
16.0796	887
16.113	878
16.1464	907
16.1798	848
16.2133	845
16.2467	900
16.2801	836
16.3135	920
16.3469	927
16.3804	1003
16.4138	1035
16.4472	971
16.4806	985
16.5141	1118
16.5475	1084
16.5809	1100
16.6143	1393
16.6477	2464
16.6812	2527
16.7146	1666
16.748	1099
16.7814	895
16.8149	905
16.8483	894
16.8817	878
16.9151	922
16.9486	839
16.982	857
17.0154	832
17.0488	849
17.0822	845
17.1157	891
17.1491	871
17.1825	860
17.2159	872
17.2494	858
17.2828	843
17.3162	851
17.3496	860
17.3831	837
17.4165	860
17.4499	875
17.4833	841
17.5167	826
17.5502	863
17.5836	891
17.617	874
17.6504	860
17.6838	853
17.7173	858
17.7507	896
17.7841	953
17.8175	832
17.851	936
17.8844	883
17.9178	921
17.9512	849
17.9847	903
18.0181	863
18.0515	882
18.0849	891
18.1183	853
18.1518	891
18.1852	862
18.2186	815
18.252	818
18.2855	878
18.3189	863
18.3523	855
18.3857	856
18.4191	891
18.4526	815
18.486	882
18.5194	865
18.5528	866
18.5863	870
18.6197	875
18.6531	934
18.6865	885
18.72	906
18.7534	879
18.7868	892
18.8202	831
18.8536	854
18.8871	928
18.9205	854
18.9539	846
18.9873	869
19.0207	871
19.0542	855
19.0876	831
19.121	861
19.1544	903
19.1879	857
19.2213	921
19.2547	917
19.2881	895
19.3216	905
19.355	906
19.3884	835
19.4218	846
19.4552	856
19.4887	890
19.5221	891
19.5555	850
19.5889	842
19.6224	912
19.6558	938
19.6892	922
19.7226	912
19.756	858
19.7895	878
19.8229	915
19.8563	907
19.8897	844
19.9232	915
19.9566	891
19.99	885
20.0234	878
20.0569	837
20.0903	895
20.1237	915
20.1571	905
20.1905	978
20.224	900
20.2574	882
20.2908	898
20.3242	941
20.3577	886
20.3911	943
20.4245	885
20.4579	871
20.4914	919
20.5248	893
20.5582	897
20.5916	931
20.625	925
20.6585	880
20.6919	875
20.7253	932
20.7587	987
20.7921	939
20.8256	915
20.859	987
20.8924	921
20.9258	886
20.9593	945
20.9927	976
21.0261	948
21.0595	928
21.0929	941
21.1264	961
21.1598	961
21.1932	978
21.2266	998
21.2601	929
21.2935	989
21.3269	985
21.3603	973
21.3938	961
21.4272	977
21.4606	941
21.494	1045
21.5274	1013
21.5609	1052
21.5943	949
21.6277	1001
21.6611	972
21.6946	1000
21.728	1032
21.7614	1010
21.7948	1015
21.8283	1048
21.8617	1023
21.8951	1044
21.9285	988
21.9619	1028
21.9954	1051
22.0288	1067
22.0622	1108
22.0956	1009
22.129	1010
22.1625	1066
22.1959	1013
22.2293	1125
22.2627	1091
22.2962	1130
22.3296	1060
22.363	1133
22.3964	1115
22.4298	1080
22.4633	1109
22.4967	1140
22.5301	1169
22.5635	1178
22.597	1199
22.6304	1169
22.6638	1185
22.6972	1215
22.7307	1186
22.7641	1263
22.7975	1293
22.8309	1365
22.8644	1305
22.8978	1319
22.9312	1337
22.9646	1378
22.998	1418
23.0315	1521
23.0649	1493
23.0983	1518
23.1317	1455
23.1652	1522
23.1986	1686
23.232	1704
23.2654	1707
23.2988	1721
23.3323	1772
23.3657	1729
23.3991	1656
23.4325	1717
23.4659	1779
23.4994	1807
23.5328	1849
23.5662	1850
23.5996	1932
23.6331	1895
23.6665	1976
23.6999	2078
23.7333	1969
23.7667	2005
23.8002	2058
23.8336	1990
23.867	2046
23.9004	2031
23.9339	1951
23.9673	1937
24.0007	1876
24.0341	1832
24.0676	1851
24.101	1795
24.1344	1950
24.1678	1861
24.2013	1829
24.2347	1745
24.2681	1749
24.3015	1695
24.3349	1687
24.3684	1576
24.4018	1512
24.4352	1534
24.4686	1571
24.5021	1534
24.5355	1604
24.5689	1513
24.6023	1414
24.6357	1386
24.6692	1383
24.7026	1348
24.736	1340
24.7694	1306
24.8028	1241
24.8363	1337
24.8697	1304
24.9031	1378
24.9365	1279
24.97	1316
25.0034	1233
25.0368	1204
25.0702	1211
25.1037	1206
25.1371	1223
25.1705	1320
25.2039	1222
25.2373	1155
25.2708	1137
25.3042	1261
25.3376	1254
25.371	1202
25.4045	1262
25.4379	1487
25.4713	1739
25.5047	1736
25.5382	2193
25.5716	2231
25.605	1754
25.6384	1826
25.6718	1582
25.7053	1431
25.7387	1371
25.7721	1171
25.8055	1150
25.839	1145
25.8724	1058
25.9058	1056
25.9392	1047
25.9726	1103
26.0061	1079
26.0395	1051
26.0729	1048
26.1063	1081
26.1397	1039
26.1732	1079
26.2066	1009
26.24	980
26.2734	979
26.3069	1064
26.3403	1014
26.3737	1093
26.4071	1013
26.4406	1014
26.474	1027
26.5074	1020
26.5408	1029
26.5742	977
26.6077	1043
26.6411	1009
26.6745	986
26.7079	973
26.7414	990
26.7748	1027
26.8082	980
26.8416	964
26.8751	945
26.9085	928
26.9419	1014
26.9753	941
27.0087	998
27.0422	949
27.0756	945
27.109	938
27.1424	1000
27.1759	1037
27.2093	917
27.2427	977
27.2761	863
27.3095	932
27.343	913
27.3764	973
27.4098	987
27.4432	892
27.4767	955
27.5101	941
27.5435	933
27.5769	989
27.6104	987
27.6438	941
27.6772	878
27.7106	950
27.744	882
27.7775	905
27.8109	951
27.8443	901
27.8777	892
27.9111	902
27.9446	868
27.978	877
28.0114	831
28.0448	882
28.0783	901
28.1117	836
28.1451	895
28.1785	890
28.212	874
28.2454	868
28.2788	842
28.3122	890
28.3456	795
28.3791	820
28.4125	893
28.4459	901
28.4793	918
28.5128	861
28.5462	875
28.5796	853
28.613	859
28.6465	855
28.6799	880
28.7133	872
28.7467	886
28.7801	835
28.8136	858
28.847	880
28.8804	854
28.9138	824
28.9473	870
28.9807	910
29.0141	869
29.0475	808
29.0809	877
29.1144	845
29.1478	848
29.1812	866
29.2146	858
29.248	819
29.2815	865
29.3149	773
29.3483	808
29.3817	832
29.4152	802
29.4486	770
29.482	846
29.5154	812
29.5489	853
29.5823	838
29.6157	738
29.6491	814
29.6825	773
29.716	843
29.7494	820
29.7828	834
29.8162	796
29.8497	786
29.8831	837
29.9165	764
29.9499	808
29.9834	755
30.0168	794
30.0502	787
30.0836	733
30.117	771
30.1505	833
30.1839	807
30.2173	756
30.2507	789
30.2842	773
30.3176	788
30.351	780
30.3844	774
30.4178	927
30.4513	906
30.4847	1007
30.5181	943
30.5515	900
30.5849	862
30.6184	815
30.6518	780
30.6852	731
30.7186	797
30.7521	770
30.7855	775
30.8189	766
30.8523	756
30.8858	730
30.9192	731
30.9526	773
30.986	735
31.0194	752
31.0529	744
31.0863	740
31.1197	723
31.1531	742
31.1866	736
31.22	754
31.2534	770
31.2868	747
31.3203	794
31.3537	765
31.3871	782
31.4205	723
31.4539	797
31.4874	818
31.5208	794
31.5542	735
31.5876	765
31.6211	775
31.6545	764
31.6879	747
31.7213	829
31.7547	756
31.7882	748
31.8216	759
31.855	768
31.8884	753
31.9218	767
31.9553	760
31.9887	751
32.0221	746
32.0555	768
32.089	774
32.1224	802
32.1558	763
32.1892	796
32.2227	753
32.2561	777
32.2895	755
32.3229	808
32.3563	806
32.3898	777
32.4232	800
32.4566	803
32.49	809
32.5235	834
32.5569	819
32.5903	799
32.6237	815
32.6572	851
32.6906	863
32.724	854
32.7574	882
32.7908	958
32.8243	924
32.8577	869
32.8911	916
32.9245	898
32.9579	885
32.9914	965
33.0248	961
33.0582	1031
33.0916	978
33.1251	1017
33.1585	1064
33.1919	1066
33.2253	1032
33.2588	1100
33.2922	1146
33.3256	1121
33.359	1190
33.3924	1213
33.4259	1225
33.4593	1266
33.4927	1235
33.5261	1223
33.5596	1275
33.593	1311
33.6264	1283
33.6598	1268
33.6932	1316
33.7267	1261
33.7601	1316
33.7935	1209
33.8269	1274
33.8604	1221
33.8938	1218
33.9272	1237
33.9606	1292
33.9941	1276
34.0275	1217
34.0609	1252
34.0943	1177
34.1277	1156
34.1612	1211
34.1946	1174
34.228	1108
34.2614	1123
34.2948	1131
34.3283	1093
34.3617	1144
34.3951	997
34.4285	1054
34.462	971
34.4954	968
34.5288	934
34.5622	980
34.5957	914
34.6291	948
34.6625	1001
34.6959	936
34.7293	905
34.7628	895
34.7962	1055
34.8296	1138
34.863	1640
34.8965	2349
34.9299	1450
34.9633	1511
34.9967	1413
35.0301	978
35.0636	912
35.097	772
35.1304	832
35.1638	863
35.1973	833
35.2307	773
35.2641	762
35.2975	755
35.331	782
35.3644	772
35.3978	772
35.4312	786
35.4646	761
35.4981	752
35.5315	752
35.5649	763
35.5983	721
35.6318	727
35.6652	731
35.6986	794
35.732	759
35.7655	797
35.7989	776
35.8323	755
35.8657	708
35.8991	719
35.9326	724
35.966	711
35.9994	724
36.0328	743
36.0662	660
36.0997	707
36.1331	682
36.1665	701
36.1999	680
36.2334	709
36.2668	611
36.3002	660
36.3336	649
36.367	617
36.4005	649
36.4339	643
36.4673	721
36.5007	708
36.5342	657
36.5676	677
36.601	701
36.6344	645
36.6679	681
36.7013	695
36.7347	628
36.7681	694
36.8015	638
36.835	616
36.8684	617
36.9018	692
36.9352	669
36.9687	668
37.0021	684
37.0355	631
37.0689	678
37.1024	642
37.1358	652
37.1692	653
37.2026	644
37.236	616
37.2695	634
37.3029	669
37.3363	577
37.3697	624
37.4031	613
37.4366	660
37.47	692
37.5034	697
37.5368	637
37.5703	655
37.6037	750
37.6371	700
37.6705	790
37.7039	800
37.7374	794
37.7708	799
37.8042	752
37.8376	738
37.8711	716
37.9045	695
37.9379	678
37.9713	707
38.0048	649
38.0382	648
38.0716	688
38.105	611
38.1384	665
38.1719	641
38.2053	633
38.2387	590
38.2721	596
38.3056	622
38.339	601
38.3724	664
38.4058	588
38.4393	616
38.4727	647
38.5061	667
38.5395	595
38.5729	643
38.6064	597
38.6398	640
38.6732	598
38.7066	636
38.74	598
38.7735	637
38.8069	565
38.8403	620
38.8737	650
38.9072	600
38.9406	689
38.974	610
39.0074	577
39.0408	628
39.0743	586
39.1077	575
39.1411	644
39.1745	610
39.208	612
39.2414	602
39.2748	608
39.3082	613
39.3417	591
39.3751	637
39.4085	573
39.4419	617
39.4753	563
39.5088	638
39.5422	573
39.5756	579
39.609	583
39.6425	602
39.6759	551
39.7093	596
39.7427	647
39.7762	628
39.8096	636
39.843	647
39.8764	655
39.9098	631
39.9433	638
39.9767	743
40.0101	773
40.0435	775
40.0769	795
40.1104	854
40.1438	869
40.1772	1059
40.2106	1572
40.2441	1127
40.2775	985
40.3109	1242
40.3443	1070
40.3778	1009
40.4112	1067
40.4446	1033
40.478	1011
40.5115	1016
40.5449	997
40.5783	914
40.6117	892
40.6451	824
40.6786	761
40.712	762
40.7454	762
40.7788	702
40.8122	695
40.8457	664
40.8791	688
40.9125	696
40.9459	685
40.9794	685
41.0128	687
41.0462	680
41.0796	661
41.1131	652
41.1465	679
41.1799	670
41.2133	680
41.2467	678
41.2802	711
41.3136	711
41.347	728
41.3804	709
41.4138	728
41.4473	808
41.4807	831
41.5141	889
41.5475	882
41.581	815
41.6144	838
41.6478	778
41.6812	776
41.7147	723
41.7481	773
41.7815	715
41.8149	733
41.8484	746
41.8818	726
41.9152	693
41.9486	655
41.982	707
42.0155	671
42.0489	706
42.0823	706
42.1157	688
42.1491	729
42.1826	690
42.216	715
42.2494	653
42.2828	671
42.3163	675
42.3497	718
42.3831	693
42.4165	720
42.45	713
42.4834	717
42.5168	732
42.5502	747
42.5836	755
42.6171	775
42.6505	799
42.6839	799
42.7173	783
42.7508	807
42.7842	847
42.8176	916
42.851	905
42.8845	1003
42.9179	1116
42.9513	1238
42.9847	1325
43.0181	1336
43.0516	1170
43.085	1099
43.1184	1102
43.1518	951
43.1853	794
43.2187	725
43.2521	701
43.2855	691
43.3189	654
43.3524	636
43.3858	617
43.4192	636
43.4526	625
43.486	633
43.5195	716
43.5529	667
43.5863	683
43.6197	662
43.6532	680
43.6866	578
43.72	621
43.7534	602
43.7869	612
43.8203	609
43.8537	575
43.8871	547
43.9205	612
43.954	590
43.9874	557
44.0208	598
44.0542	646
44.0877	644
44.1211	664
44.1545	638
44.1879	587
44.2214	623
44.2548	607
44.2882	585
44.3216	584
44.355	586
44.3885	541
44.4219	559
44.4553	595
44.4887	519
44.5222	567
44.5556	600
44.589	555
44.6224	526
44.6558	542
44.6893	557
44.7227	545
44.7561	572
44.7895	543
44.8229	625
44.8564	597
44.8898	566
44.9232	582
44.9566	582
44.9901	578
45.0235	547
45.0569	546
45.0903	586
45.1238	535
45.1572	542
45.1906	520
45.224	565
45.2574	513
45.2909	526
45.3243	537
45.3577	558
45.3911	481
45.4246	518
45.458	511
45.4914	545
45.5248	496
45.5583	543
45.5917	489
45.6251	490
45.6585	480
45.6919	561
45.7254	586
45.7588	503
45.7922	499
45.8256	554
45.8591	503
45.8925	515
45.9259	512
45.9593	555
45.9927	517
46.0262	543
46.0596	492
46.093	549
46.1264	549
46.1598	517
46.1933	538
46.2267	522
46.2601	518
46.2935	520
46.327	552
46.3604	528
46.3938	499
46.4272	524
46.4607	555
46.4941	535
46.5275	524
46.5609	529
46.5943	535
46.6278	495
46.6612	538
46.6946	547
46.728	571
46.7615	493
46.7949	533
46.8283	553
46.8617	536
46.8952	589
46.9286	680
46.962	601
46.9954	597
47.0288	577
47.0623	596
47.0957	586
47.1291	607
47.1625	522
47.196	602
47.2294	588
47.2628	560
47.2962	610
47.3296	574
47.3631	659
47.3965	693
47.4299	690
47.4633	670
47.4968	675
47.5302	618
47.5636	705
47.597	696
47.6305	604
47.6639	594
47.6973	579
47.7307	593
47.7641	644
47.7976	599
47.831	648
47.8644	619
47.8978	643
47.9312	637
47.9647	630
47.9981	629
48.0315	666
48.0649	621
48.0984	637
48.1318	713
48.1652	647
48.1986	697
48.2321	730
48.2655	699
48.2989	727
48.3323	672
48.3657	696
48.3992	693
48.4326	717
48.466	700
48.4994	672
48.5329	666
48.5663	714
48.5997	691
48.6331	649
48.6665	616
48.7	708
48.7334	754
48.7668	716
48.8002	706
48.8337	696
48.8671	669
48.9005	664
48.9339	701
48.9674	669
49.0008	679
49.0342	623
49.0676	673
49.101	717
49.1345	682
49.1679	594
49.2013	591
49.2347	700
49.2681	672
49.3016	662
49.335	673
49.3684	798
49.4018	897
49.4353	750
49.4687	709
49.5021	791
49.5355	778
49.569	730
49.6024	620
49.6358	633
49.6692	608
49.7026	626
49.7361	608
49.7695	566
49.8029	590
49.8363	598
49.8698	586
49.9032	565
49.9366	582
49.97	610
50.0035	537
50.0369	607
50.0703	612
50.1037	599
50.1371	558
50.1706	555
50.204	567
50.2374	581
50.2708	570
50.3043	553
50.3377	616
50.3711	589
50.4045	564
50.4379	616
50.4714	541
50.5048	563
50.5382	567
50.5716	547
50.605	538
50.6385	600
50.6719	536
50.7053	537
50.7387	579
50.7722	588
50.8056	567
50.839	531
50.8724	596
50.9059	623
50.9393	621
50.9727	582
51.0061	640
51.0395	658
51.073	822
51.1064	1134
51.1398	1081
51.1732	1051
51.2067	948
51.2401	984
51.2735	861
51.3069	779
51.3404	625
51.3738	631
51.4072	609
51.4406	562
51.474	533
51.5075	513
51.5409	523
51.5743	546
51.6077	564
51.6412	560
51.6746	533
51.708	534
51.7414	599
51.7748	584
51.8083	555
51.8417	538
51.8751	499
51.9085	579
51.9419	545
51.9754	529
52.0088	478
52.0422	514
52.0756	513
52.1091	569
52.1425	531
52.1759	524
52.2093	500
52.2428	605
52.2762	641
52.3096	671
52.343	619
52.3764	605
52.4099	599
52.4433	673
52.4767	598
52.5101	605
52.5436	541
52.577	579
52.6104	531
52.6438	548
52.6773	548
52.7107	585
52.7441	572
52.7775	543
52.8109	531
52.8444	574
52.8778	591
52.9112	570
52.9446	540
52.9781	598
53.0115	529
53.0449	584
53.0783	608
53.1117	567
53.1452	607
53.1786	557
53.212	584
53.2454	645
53.2789	619
53.3123	625
53.3457	628
53.3791	605
53.4126	665
53.446	643
53.4794	673
53.5128	672
53.5462	656
53.5797	668
53.6131	649
53.6465	690
53.6799	657
53.7133	684
53.7468	673
53.7802	693
53.8136	723
53.847	681
53.8805	705
53.9139	701
53.9473	739
53.9807	736
54.0142	790
54.0476	822
54.081	753
54.1144	765
54.1478	785
54.1813	798
54.2147	842
54.2481	868
54.2815	853
54.315	806
54.3484	901
54.3818	792
54.4152	880
54.4486	850
54.4821	818
54.5155	857
54.5489	834
54.5823	924
54.6158	879
54.6492	921
54.6826	905
54.716	859
54.7495	881
54.7829	893
54.8163	934
54.8497	859
54.8831	863
54.9166	893
54.95	865
54.9834	877
55.0168	823
55.0502	826
55.0837	790
55.1171	776
55.1505	751
55.1839	756
55.2174	712
55.2508	786
55.2842	764
55.3176	747
55.3511	670
55.3845	751
55.4179	694
55.4513	715
55.4847	716
55.5182	695
55.5516	677
55.585	717
55.6184	678
55.6519	652
55.6853	703
55.7187	688
55.7521	652
55.7856	665
55.819	622
55.8524	643
55.8858	664
55.9192	646
55.9527	644
55.9861	704
56.0195	612
56.0529	626
56.0864	661
56.1198	643
56.1532	589
56.1866	600
56.22	581
56.2535	609
56.2869	608
56.3203	589
56.3537	622
56.3871	599
56.4206	619
56.454	662
56.4874	613
56.5208	635
56.5543	604
56.5877	596
56.6211	601
56.6545	581
56.688	573
56.7214	563
56.7548	543
56.7882	484
56.8216	522
56.8551	498
56.8885	546
56.9219	553
56.9553	562
56.9888	543
57.0222	558
57.0556	557
57.089	590
57.1225	550
57.1559	490
57.1893	526
57.2227	465
57.2561	480
57.2896	502
57.323	484
57.3564	498
57.3898	522
57.4233	465
57.4567	523
57.4901	524
57.5235	510
57.5569	445
57.5904	462
57.6238	456
57.6572	479
57.6906	487
57.724	508
57.7575	446
57.7909	493
57.8243	462
57.8577	455
57.8912	504
57.9246	487
57.958	464
57.9914	442
58.0249	472
58.0583	514
58.0917	475
58.1251	431
58.1585	501
58.192	450
58.2254	489
58.2588	488
58.2922	468
58.3257	503
58.3591	529
58.3925	454
58.4259	441
58.4594	480
58.4928	491
58.5262	501
58.5596	459
58.593	468
58.6265	484
58.6599	499
58.6933	472
58.7267	518
58.7602	530
58.7936	487
58.827	529
58.8604	494
58.8938	507
58.9273	504
58.9607	489
58.9941	457
59.0275	493
59.0609	511
59.0944	513
59.1278	525
59.1612	488
59.1946	547
59.2281	534
59.2615	538
59.2949	553
59.3283	537
59.3618	487
59.3952	501
59.4286	535
59.462	555
59.4954	575
59.5289	599
59.5623	541
59.5957	513
59.6291	539
59.6626	543
59.696	565
59.7294	569
59.7628	550
59.7963	586
59.8297	563
59.8631	612
59.8965	610
59.9299	590
59.9634	622
59.9968	619
60.0302	564
60.0636	596
60.0971	613
60.1305	517
60.1639	594
60.1973	601
60.2307	610
60.2642	551
60.2976	610
60.331	604
60.3644	637
60.3979	591
60.4313	590
60.4647	617
60.4981	562
60.5316	584
60.565	614
60.5984	571
60.6318	589
60.6652	628
60.6987	624
60.7321	636
60.7655	584
60.7989	567
60.8323	586
60.8658	552
60.8992	596
60.9326	574
60.966	548
60.9995	548
61.0329	549
61.0663	500
61.0997	503
61.1332	518
61.1666	539
61.2	571
61.2334	555
61.2668	533
61.3003	502
61.3337	540
61.3671	547
61.4005	539
61.434	526
61.4674	504
61.5008	458
61.5342	529
61.5676	474
61.6011	493
61.6345	419
61.6679	476
61.7013	465
61.7348	487
61.7682	490
61.8016	459
61.835	482
61.8685	479
61.9019	425
61.9353	465
61.9687	515
62.0021	455
62.0356	467
62.069	460
62.1024	433
62.1358	417
62.1692	419
62.2027	422
62.2361	393
62.2695	452
62.3029	460
62.3364	428
62.3698	432
62.4032	464
62.4366	432
62.4701	436
62.5035	400
62.5369	437
62.5703	411
62.6037	431
62.6372	396
62.6706	450
62.704	425
62.7374	385
62.7709	391
62.8043	399
62.8377	395
62.8711	383
62.9046	413
62.938	423
62.9714	382
63.0048	362
63.0382	392
63.0717	408
63.1051	401
63.1385	386
63.1719	375
63.2054	354
63.2388	404
63.2722	409
63.3056	418
63.339	391
63.3725	396
63.4059	366
63.4393	394
63.4727	428
63.5061	389
63.5396	391
63.573	375
63.6064	372
63.6398	387
63.6733	386
63.7067	349
63.7401	379
63.7735	379
63.807	373
63.8404	388
63.8738	388
63.9072	344
63.9406	374
63.9741	380
64.0075	384
64.0409	397
64.0743	348
64.1078	336
64.1412	393
64.1746	376
64.208	386
64.2415	379
64.2749	409
64.3083	389
64.3417	370
64.3751	375
64.4086	350
64.442	342
64.4754	388
64.5088	391
64.5422	347
64.5757	346
64.6091	342
64.6425	375
64.6759	366
64.7094	320
64.7428	315
64.7762	352
64.8096	323
64.8431	365
64.8765	364
64.9099	403
64.9433	321
64.9767	348
65.0102	318
65.0436	346
65.077	333
65.1104	356
65.1439	337
65.1773	347
65.2107	375
65.2441	349
65.2776	348
65.311	353
65.3444	364
65.3778	340
65.4112	369
65.4447	370
65.4781	348
65.5115	388
65.5449	356
65.5784	359
65.6118	383
65.6452	345
65.6786	356
65.712	365
65.7455	403
65.7789	394
65.8123	374
65.8457	362
65.8791	369
65.9126	420
65.946	387
65.9794	368
66.0128	377
66.0463	370
66.0797	364
66.1131	396
66.1465	375
66.18	408
66.2134	376
66.2468	381
66.2802	462
66.3136	566
66.3471	478
66.3805	418
66.4139	405
66.4473	441
66.4808	410
66.5142	433
66.5476	432
66.581	368
66.6145	358
66.6479	359
66.6813	309
66.7147	369
66.7481	389
66.7816	366
66.815	370
66.8484	342
66.8818	348
66.9153	359
66.9487	384
66.9821	392
67.0155	362
67.0489	404
67.0824	359
67.1158	376
67.1492	330
67.1826	370
67.216	392
67.2495	362
67.2829	344
67.3163	347
67.3497	368
67.3832	375
67.4166	334
67.45	353
67.4834	364
67.5169	360
67.5503	366
67.5837	348
67.6171	360
67.6505	397
67.684	441
67.7174	400
67.7508	412
67.7842	382
67.8177	396
67.8511	454
67.8845	542
67.9179	491
67.9514	526
67.9848	453
68.0182	464
68.0516	442
68.085	470
68.1185	425
68.1519	429
68.1853	420
68.2187	382
68.2522	404
68.2856	393
68.319	358
68.3524	394
68.3858	391
68.4193	386
68.4527	360
68.4861	371
68.5195	338
68.5529	385
68.5864	303
68.6198	327
68.6532	334
68.6866	323
68.7201	338
68.7535	334
68.7869	370
68.8203	381
68.8538	349
68.8872	403
68.9206	339
68.954	388
68.9874	337
69.0209	380
69.0543	393
69.0877	371
69.1211	347
69.1546	351
69.188	375
69.2214	394
69.2548	377
69.2883	385
69.3217	472
69.3551	500
69.3885	475
69.4219	431
69.4554	416
69.4888	429
69.5222	434
69.5556	445
69.5891	439
69.6225	412
69.6559	376
69.6893	398
69.7227	375
69.7562	468
69.7896	413
69.823	445
69.8564	427
69.8899	440
69.9233	445
69.9567	452
69.9901	444
70.0236	453
70.057	415
70.0904	484
70.1238	424
70.1572	419
70.1907	451
70.2241	439
70.2575	455
70.2909	479
70.3243	467
70.3578	463
70.3912	433
70.4246	459
70.458	425
70.4915	423
70.5249	455
70.5583	429
70.5917	456
70.6252	427
70.6586	394
70.692	386
70.7254	413
70.7588	428
70.7923	396
70.8257	388
70.8591	395
70.8925	454
70.926	440
70.9594	429
70.9928	407
71.0262	417
71.0596	425
71.0931	427
71.1265	441
71.1599	422
71.1933	385
71.2268	451
71.2602	397
71.2936	391
71.327	404
71.3605	429
71.3939	459
71.4273	427
71.4607	409
71.4941	400
71.5276	401
71.561	399
71.5944	393
71.6278	455
71.6612	431
71.6947	416
71.7281	423
71.7615	466
71.7949	475
71.8284	468
[truncated: 550 more rows]

## Sheet: fig.4
5.01671	2271
5.05013	2270
5.08356	2221
5.11698	2204
5.1504	2163
5.18382	2077
5.21725	2152
5.25067	1998
5.28409	2029
5.31751	2105
5.35094	2078
5.38436	2133
5.41778	2110
5.4512	2000
5.48463	2031
5.51805	2027
5.55147	2078
5.58489	1992
5.61832	1985
5.65174	1885
5.68516	1994
5.71858	1867
5.75201	1877
5.78543	1963
5.81885	1839
5.85227	1825
5.8857	1860
5.91912	1879
5.95254	1878
5.98596	1898
6.01939	1890
6.05281	1912
6.08623	1975
6.11965	1814
6.15308	1766
6.1865	1747
6.21992	1817
6.25335	1724
6.28677	1757
6.32019	1691
6.35361	1708
6.38704	1691
6.42046	1762
6.45388	1741
6.4873	1667
6.52073	1711
6.55415	1738
6.58757	1733
6.62099	1726
6.65442	1723
6.68784	1662
6.72126	1648
6.75468	1719
6.78811	1611
6.82153	1671
6.85495	1656
6.88837	1659
6.9218	1560
6.95522	1616
6.98864	1654
7.02206	1621
7.05549	1496
7.08891	1569
7.12233	1646
7.15575	1613
7.18918	1631
7.2226	1555
7.25602	1523
7.28944	1524
7.32287	1550
7.35629	1475
7.38971	1555
7.42313	1472
7.45656	1530
7.48998	1537
7.5234	1414
7.55682	1498
7.59025	1437
7.62367	1540
7.65709	1507
7.69051	1434
7.72394	1481
7.75736	1488
7.79078	1365
7.8242	1443
7.85763	1401
7.89105	1423
7.92447	1401
7.95789	1437
7.99132	1467
8.02474	1357
8.05816	1334
8.09158	1364
8.12501	1324
8.15843	1331
8.19185	1362
8.22527	1399
8.2587	1343
8.29212	1347
8.32554	1294
8.35896	1241
8.39239	1311
8.42581	1348
8.45923	1339
8.49266	1307
8.52608	1308
8.5595	1258
8.59292	1249
8.62635	1280
8.65977	1236
8.69319	1330
8.72661	1272
8.76004	1215
8.79346	1221
8.82688	1252
8.8603	1229
8.89373	1166
8.92715	1247
8.96057	1208
8.99399	1237
9.02742	1165
9.06084	1141
9.09426	1226
9.12768	1119
9.16111	1206
9.19453	1150
9.22795	1107
9.26137	1176
9.2948	1150
9.32822	1150
9.36164	1151
9.39506	1134
9.42849	1186
9.46191	1076
9.49533	1126
9.52875	1166
9.56218	1122
9.5956	1153
9.62902	1122
9.66244	1130
9.69587	1107
9.72929	1086
9.76271	1100
9.79613	1118
9.82956	1118
9.86298	1057
9.8964	1057
9.92982	1062
9.96325	1122
9.99667	1005
10.0301	1057
10.0635	1085
10.0969	1082
10.1304	1097
10.1638	1059
10.1972	1052
10.2306	1046
10.264	1072
10.2975	1064
10.3309	1138
10.3643	991
10.3977	1061
10.4312	981
10.4646	1024
10.498	1038
10.5314	1069
10.5648	1032
10.5983	1017
10.6317	954
10.6651	986
10.6985	985
10.732	1002
10.7654	995
10.7988	999
10.8322	1019
10.8657	1057
10.8991	974
10.9325	995
10.9659	976
10.9993	981
11.0328	989
11.0662	961
11.0996	915
11.133	936
11.1665	892
11.1999	952
11.2333	976
11.2667	963
11.3002	1002
11.3336	974
11.367	904
11.4004	981
11.4338	957
11.4673	1009
11.5007	991
11.5341	953
11.5675	950
11.6009	1033
11.6344	922
11.6678	929
11.7012	977
11.7346	903
11.7681	921
11.8015	987
11.8349	884
11.8683	881
11.9017	965
11.9352	928
11.9686	916
12.002	896
12.0354	892
12.0689	944
12.1023	863
12.1357	882
12.1691	886
12.2026	926
12.236	884
12.2694	915
12.3028	879
12.3362	878
12.3697	928
12.4031	839
12.4365	895
12.4699	896
12.5034	915
12.5368	850
12.5702	860
12.6036	868
12.6371	893
12.6705	877
12.7039	796
12.7373	865
12.7707	917
12.8042	848
12.8376	891
12.871	889
12.9044	914
12.9378	882
12.9713	837
13.0047	880
13.0381	901
13.0715	844
13.105	816
13.1384	859
13.1718	785
13.2052	903
13.2387	874
13.2721	892
13.3055	826
13.3389	854
13.3724	878
13.4058	844
13.4392	855
13.4726	831
13.506	814
13.5395	896
13.5729	887
13.6063	846
13.6397	868
13.6731	821
13.7066	830
13.74	822
13.7734	788
13.8068	830
13.8403	778
13.8737	885
13.9071	771
13.9405	825
13.974	773
14.0074	808
14.0408	780
14.0742	816
14.1076	808
14.1411	746
14.1745	877
14.2079	851
14.2413	823
14.2747	879
14.3082	816
14.3416	833
14.375	788
14.4084	795
14.4419	794
14.4753	776
14.5087	807
14.5421	778
14.5756	791
14.609	802
14.6424	770
14.6758	801
14.7093	738
14.7427	786
14.7761	747
14.8095	788
14.8429	783
14.8764	731
14.9098	771
14.9432	707
14.9766	790
15.01	740
15.0435	776
15.0769	743
15.1103	784
15.1437	738
15.1772	770
15.2106	800
15.244	746
15.2774	768
15.3109	715
15.3443	786
15.3777	762
15.4111	748
15.4445	794
15.478	737
15.5114	706
15.5448	709
15.5782	809
15.6117	763
15.6451	728
15.6785	778
15.7119	703
15.7454	743
15.7788	761
15.8122	768
15.8456	707
15.879	691
15.9125	683
15.9459	719
15.9793	726
16.0127	721
16.0462	703
16.0796	773
16.113	785
16.1464	759
16.1798	750
16.2133	775
16.2467	833
16.2801	815
16.3135	846
16.3469	833
16.3804	928
16.4138	931
16.4472	989
16.4806	961
16.5141	1213
16.5475	1317
16.5809	1542
16.6143	1560
16.6477	1335
16.6812	2947
16.7146	6261
16.748	4224
16.7814	1862
16.8149	957
16.8483	854
16.8817	814
16.9151	809
16.9486	797
16.982	672
17.0154	741
17.0488	731
17.0822	766
17.1157	711
17.1491	704
17.1825	751
17.2159	731
17.2494	684
17.2828	729
17.3162	730
17.3496	695
17.3831	683
17.4165	711
17.4499	693
17.4833	716
17.5167	707
17.5502	708
17.5836	716
17.617	687
17.6504	707
17.6838	711
17.7173	717
17.7507	715
17.7841	746
17.8175	825
17.851	704
17.8844	739
17.9178	774
17.9512	752
17.9847	676
18.0181	775
18.0515	701
18.0849	687
18.1183	706
18.1518	691
18.1852	717
18.2186	693
18.252	735
18.2855	659
18.3189	748
18.3523	725
18.3857	687
18.4191	706
18.4526	678
18.486	676
18.5194	689
18.5528	658
18.5863	731
18.6197	680
18.6531	691
18.6865	728
18.72	739
18.7534	707
18.7868	704
18.8202	681
18.8536	717
18.8871	691
18.9205	726
18.9539	688
18.9873	695
19.0207	691
19.0542	683
19.0876	665
19.121	679
19.1544	690
19.1879	679
19.2213	665
19.2547	656
19.2881	715
19.3216	650
19.355	720
19.3884	699
19.4218	676
19.4552	683
19.4887	702
19.5221	728
19.5555	671
19.5889	689
19.6224	717
19.6558	728
19.6892	677
19.7226	694
19.756	748
19.7895	694
19.8229	684
19.8563	697
19.8897	690
19.9232	690
19.9566	636
19.99	699
20.0234	711
20.0569	704
20.0903	702
20.1237	683
20.1571	706
20.1905	700
20.224	702
20.2574	741
20.2908	706
20.3242	739
20.3577	706
20.3911	747
20.4245	773
20.4579	711
20.4914	703
20.5248	746
20.5582	784
20.5916	718
20.625	726
20.6585	725
20.6919	739
20.7253	785
20.7587	800
20.7921	890
20.8256	795
20.859	784
20.8924	720
20.9258	763
20.9593	731
20.9927	744
21.0261	708
21.0595	738
21.0929	755
21.1264	765
21.1598	770
21.1932	775
21.2266	693
21.2601	737
21.2935	705
21.3269	671
21.3603	713
21.3938	764
21.4272	751
21.4606	749
21.494	717
21.5274	711
21.5609	749
21.5943	705
21.6277	774
21.6611	739
21.6946	796
21.728	754
21.7614	751
21.7948	709
21.8283	740
21.8617	727
21.8951	783
21.9285	782
21.9619	785
21.9954	731
22.0288	750
22.0622	746
22.0956	775
22.129	799
22.1625	764
22.1959	748
22.2293	733
22.2627	795
22.2962	774
22.3296	806
22.363	830
22.3964	730
22.4298	779
22.4633	747
22.4967	778
22.5301	835
22.5635	787
22.597	814
22.6304	797
22.6638	747
22.6972	789
22.7307	834
22.7641	825
22.7975	786
22.8309	853
22.8644	918
22.8978	929
22.9312	918
22.9646	901
22.998	931
23.0315	881
23.0649	953
23.0983	986
23.1317	961
23.1652	1058
23.1986	1027
23.232	1105
23.2654	1073
23.2988	1131
23.3323	1147
23.3657	1119
23.3991	1151
23.4325	1170
23.4659	1191
23.4994	1218
23.5328	1336
23.5662	1263
23.5996	1298
23.6331	1457
23.6665	1485
23.6999	1514
23.7333	1615
23.7667	1694
23.8002	1932
23.8336	1781
23.867	1770
23.9004	1683
23.9339	1569
23.9673	1381
24.0007	1297
24.0341	1312
24.0676	1312
24.101	1226
24.1344	1140
24.1678	1179
24.2013	1225
24.2347	1132
24.2681	1196
24.3015	1155
24.3349	1133
24.3684	1102
24.4018	1056
24.4352	1061
24.4686	1060
24.5021	989
24.5355	972
24.5689	968
24.6023	889
24.6357	902
24.6692	943
24.7026	936
24.736	861
24.7694	894
24.8028	868
24.8363	900
24.8697	857
24.9031	891
24.9365	881
24.97	847
25.0034	863
25.0368	829
25.0702	799
25.1037	915
25.1371	858
25.1705	937
25.2039	955
25.2373	976
25.2708	1099
25.3042	1168
25.3376	1199
25.371	1194
25.4045	1118
25.4379	1131
25.4713	1215
25.5047	1196
25.5382	1214
25.5716	1336
25.605	1479
25.6384	1417
25.6718	1367
25.7053	1442
25.7387	1423
25.7721	1209
25.8055	1033
25.839	891
25.8724	839
25.9058	853
25.9392	806
25.9726	843
26.0061	783
26.0395	851
26.0729	808
26.1063	829
26.1397	879
26.1732	851
26.2066	829
26.24	857
26.2734	920
26.3069	835
26.3403	832
26.3737	920
26.4071	820
26.4406	823
26.474	802
26.5074	741
26.5408	786
26.5742	814
26.6077	854
26.6411	838
26.6745	808
26.7079	866
26.7414	784
26.7748	829
26.8082	823
26.8416	821
26.8751	906
26.9085	906
26.9419	826
26.9753	848
27.0087	749
27.0422	822
27.0756	804
27.109	754
27.1424	765
27.1759	785
27.2093	798
27.2427	807
27.2761	826
27.3095	759
27.343	732
27.3764	780
27.4098	770
27.4432	753
27.4767	825
27.5101	801
27.5435	707
27.5769	748
27.6104	743
27.6438	756
27.6772	696
27.7106	733
27.744	707
27.7775	739
27.8109	644
27.8443	701
27.8777	688
27.9111	716
27.9446	659
27.978	676
28.0114	658
28.0448	679
28.0783	618
28.1117	690
28.1451	653
28.1785	666
28.212	614
28.2454	628
28.2788	657
28.3122	649
28.3456	702
28.3791	644
28.4125	730
28.4459	658
28.4793	736
28.5128	704
28.5462	740
28.5796	714
28.613	680
28.6465	747
28.6799	637
28.7133	636
28.7467	662
28.7801	677
28.8136	695
28.847	701
28.8804	608
28.9138	624
28.9473	602
28.9807	708
29.0141	747
29.0475	685
29.0809	675
29.1144	665
29.1478	681
29.1812	706
29.2146	665
29.248	620
29.2815	638
29.3149	646
29.3483	640
29.3817	682
29.4152	623
29.4486	665
29.482	642
29.5154	650
29.5489	622
29.5823	576
29.6157	591
29.6491	548
29.6825	599
29.716	612
29.7494	643
29.7828	548
29.8162	611
29.8497	516
29.8831	561
29.9165	561
29.9499	557
29.9834	530
30.0168	575
30.0502	584
30.0836	570
30.117	570
30.1505	540
30.1839	543
30.2173	616
30.2507	562
30.2842	574
30.3176	582
30.351	635
30.3844	659
30.4178	742
30.4513	689
30.4847	765
30.5181	762
30.5515	785
30.5849	729
30.6184	706
30.6518	599
30.6852	598
30.7186	520
30.7521	507
30.7855	515
30.8189	559
30.8523	553
30.8858	517
30.9192	593
30.9526	531
30.986	480
31.0194	549
31.0529	493
31.0863	490
31.1197	506
31.1531	572
31.1866	455
31.22	515
31.2534	490
31.2868	495
31.3203	484
31.3537	526
31.3871	519
31.4205	503
31.4539	487
31.4874	506
31.5208	528
31.5542	512
31.5876	477
31.6211	513
31.6545	522
31.6879	551
31.7213	538
31.7547	490
31.7882	443
31.8216	478
31.855	481
31.8884	526
31.9218	503
31.9553	494
31.9887	524
32.0221	514
32.0555	539
32.089	486
32.1224	474
32.1558	517
32.1892	479
32.2227	479
32.2561	471
32.2895	502
32.3229	492
32.3563	492
32.3898	528
32.4232	468
32.4566	529
32.49	471
32.5235	491
32.5569	512
32.5903	457
32.6237	472
32.6572	495
32.6906	516
32.724	460
32.7574	506
32.7908	465
32.8243	506
32.8577	531
32.8911	531
32.9245	512
32.9579	578
32.9914	539
33.0248	554
33.0582	545
33.0916	494
33.1251	520
33.1585	537
33.1919	519
33.2253	555
33.2588	565
33.2922	575
33.3256	588
33.359	631
33.3924	634
33.4259	616
33.4593	691
33.4927	647
33.5261	701
33.5596	788
33.593	979
33.6264	759
33.6598	902
33.6932	835
33.7267	866
33.7601	880
33.7935	927
33.8269	1025
33.8604	992
33.8938	989
33.9272	1028
33.9606	1010
33.9941	928
34.0275	898
34.0609	740
34.0943	719
34.1277	706
34.1612	689
34.1946	624
34.228	665
34.2614	652
34.2948	617
34.3283	609
34.3617	604
34.3951	594
34.4285	616
34.462	565
34.4954	593
34.5288	538
34.5622	512
34.5957	577
34.6291	590
34.6625	547
34.6959	548
34.7293	551
34.7628	579
34.7962	582
34.8296	585
34.863	695
34.8965	860
34.9299	1157
34.9633	1043
34.9967	847
35.0301	854
35.0636	723
35.097	587
35.1304	543
35.1638	535
35.1973	605
35.2307	536
35.2641	535
35.2975	537
35.331	534
35.3644	460
35.3978	469
35.4312	472
35.4646	439
35.4981	484
35.5315	447
35.5649	493
35.5983	523
35.6318	450
35.6652	500
35.6986	495
35.732	486
35.7655	539
35.7989	471
35.8323	467
35.8657	456
35.8991	435
35.9326	447
35.966	455
35.9994	437
36.0328	451
36.0662	450
36.0997	434
36.1331	442
36.1665	490
36.1999	446
36.2334	484
36.2668	412
36.3002	454
36.3336	446
36.367	429
36.4005	425
36.4339	443
36.4673	423
36.5007	434
36.5342	491
36.5676	459
36.601	451
36.6344	451
36.6679	490
36.7013	413
36.7347	468
36.7681	420
36.8015	445
36.835	410
36.8684	445
36.9018	460
36.9352	476
36.9687	483
37.0021	476
37.0355	464
37.0689	482
37.1024	447
37.1358	464
37.1692	478
37.2026	444
37.236	492
37.2695	490
37.3029	496
37.3363	481
37.3697	505
37.4031	488
37.4366	454
37.47	484
37.5034	511
37.5368	516
37.5703	510
37.6037	475
37.6371	480
37.6705	490
37.7039	548
37.7374	520
37.7708	558
37.8042	541
37.8376	536
37.8711	501
37.9045	502
37.9379	510
37.9713	510
38.0048	474
38.0382	504
38.0716	456
38.105	469
38.1384	463
38.1719	416
38.2053	429
38.2387	384
38.2721	415
38.3056	404
38.339	421
38.3724	411
38.4058	427
38.4393	407
38.4727	420
38.5061	450
38.5395	386
38.5729	417
38.6064	447
38.6398	399
38.6732	386
38.7066	443
38.74	393
38.7735	375
38.8069	383
38.8403	371
38.8737	428
38.9072	436
38.9406	412
38.974	407
39.0074	431
39.0408	415
39.0743	421
39.1077	430
39.1411	419
39.1745	433
39.208	413
39.2414	418
39.2748	383
39.3082	399
39.3417	435
39.3751	398
39.4085	365
39.4419	341
39.4753	441
39.5088	453
39.5422	385
39.5756	398
39.609	353
39.6425	408
39.6759	419
39.7093	428
39.7427	373
39.7762	418
39.8096	392
39.843	444
39.8764	409
39.9098	406
39.9433	401
39.9767	416
40.0101	469
40.0435	456
40.0769	458
40.1104	491
40.1438	520
40.1772	631
40.2106	1183
40.2441	1295
40.2775	2211
40.3109	1270
40.3443	950
40.3778	1316
40.4112	800
40.4446	515
40.478	476
40.5115	481
40.5449	523
40.5783	467
40.6117	520
40.6451	430
40.6786	456
40.712	459
40.7454	433
40.7788	439
40.8122	373
40.8457	406
40.8791	400
40.9125	344
40.9459	389
40.9794	393
41.0128	374
41.0462	394
41.0796	374
41.1131	441
41.1465	412
41.1799	413
41.2133	396
41.2467	394
41.2802	421
41.3136	406
41.347	454
41.3804	470
41.4138	443
41.4473	510
41.4807	535
41.5141	601
41.5475	617
41.581	611
41.6144	636
41.6478	548
41.6812	577
41.7147	570
41.7481	534
41.7815	489
41.8149	491
41.8484	466
41.8818	504
41.9152	460
41.9486	432
41.982	462
42.0155	460
42.0489	430
42.0823	398
42.1157	392
42.1491	405
42.1826	408
42.216	417
42.2494	451
42.2828	437
42.3163	399
42.3497	421
42.3831	401
42.4165	446
42.45	418
42.4834	428
42.5168	464
42.5502	433
42.5836	395
42.6171	399
42.6505	408
42.6839	407
42.7173	360
42.7508	413
42.7842	427
42.8176	441
42.851	471
42.8845	452
42.9179	510
42.9513	486
42.9847	565
43.0181	720
43.0516	738
43.085	679
43.1184	562
43.1518	578
43.1853	529
43.2187	471
43.2521	409
43.2855	380
43.3189	397
43.3524	427
43.3858	369
43.4192	352
43.4526	388
43.486	400
43.5195	412
43.5529	440
43.5863	559
43.6197	1070
43.6532	767
43.6866	537
43.72	632
43.7534	783
43.7869	472
43.8203	415
43.8537	387
43.8871	368
43.9205	393
43.954	396
43.9874	342
44.0208	371
44.0542	389
44.0877	356
44.1211	407
44.1545	372
44.1879	349
44.2214	348
44.2548	384
44.2882	405
44.3216	357
44.355	395
44.3885	348
44.4219	340
44.4553	365
44.4887	344
44.5222	320
44.5556	369
44.589	354
44.6224	364
44.6558	373
44.6893	362
44.7227	328
44.7561	349
44.7895	382
44.8229	309
44.8564	364
44.8898	360
44.9232	365
44.9566	335
44.9901	362
45.0235	338
45.0569	401
45.0903	353
45.1238	348
45.1572	364
45.1906	335
45.224	344
45.2574	341
45.2909	342
45.3243	324
45.3577	365
45.3911	363
45.4246	344
45.458	327
45.4914	326
45.5248	395
45.5583	380
45.5917	376
45.6251	354
45.6585	362
45.6919	374
45.7254	380
45.7588	320
45.7922	333
45.8256	346
45.8591	385
45.8925	361
45.9259	322
45.9593	363
45.9927	377
46.0262	386
46.0596	383
46.093	348
46.1264	368
46.1598	336
46.1933	341
46.2267	340
46.2601	339
46.2935	379
46.327	362
46.3604	344
46.3938	337
46.4272	392
46.4607	416
46.4941	404
46.5275	379
46.5609	401
46.5943	394
46.6278	381
46.6612	384
46.6946	351
46.728	354
46.7615	362
46.7949	384
46.8283	361
46.8617	366
46.8952	372
46.9286	408
46.962	413
46.9954	396
47.0288	401
47.0623	403
47.0957	373
47.1291	353
47.1625	364
47.196	370
47.2294	349
47.2628	395
47.2962	395
47.3296	377
47.3631	399
47.3965	393
47.4299	407
47.4633	393
47.4968	435
47.5302	415
47.5636	432
47.597	430
47.6305	404
47.6639	407
47.6973	389
47.7307	396
47.7641	424
47.7976	410
47.831	351
47.8644	366
47.8978	407
47.9312	342
47.9647	371
47.9981	358
48.0315	379
48.0649	370
48.0984	368
48.1318	375
48.1652	386
48.1986	404
48.2321	413
48.2655	389
48.2989	364
48.3323	379
48.3657	431
48.3992	510
48.4326	478
48.466	451
48.4994	484
48.5329	524
48.5663	494
48.5997	553
48.6331	514
48.6665	542
48.7	507
48.7334	463
48.7668	446
48.8002	454
48.8337	409
48.8671	464
48.9005	377
48.9339	377
48.9674	403
49.0008	393
49.0342	379
49.0676	407
49.101	434
49.1345	371
49.1679	412
49.2013	397
49.2347	400
49.2681	423
49.3016	425
49.335	432
49.3684	475
49.4018	490
49.4353	471
49.4687	459
49.5021	459
49.5355	440
49.569	453
49.6024	407
49.6358	412
49.6692	358
49.7026	417
49.7361	417
49.7695	421
49.8029	362
49.8363	380
49.8698	371
49.9032	379
49.9366	366
49.97	403
50.0035	362
50.0369	412
50.0703	394
50.1037	363
50.1371	376
50.1706	403
50.204	381
50.2374	389
50.2708	375
50.3043	387
50.3377	412
50.3711	366
50.4045	412
50.4379	380
50.4714	373
50.5048	374
50.5382	394
50.5716	397
50.605	403
50.6385	397
50.6719	363
50.7053	391
50.7387	376
50.7722	370
50.8056	352
50.839	398
50.8724	361
50.9059	394
50.9393	400
50.9727	412
51.0061	423
51.0395	422
51.073	416
51.1064	489
51.1398	673
51.1732	573
51.2067	606
51.2401	859
51.2735	716
51.3069	537
51.3404	511
51.3738	531
51.4072	500
51.4406	439
51.474	395
51.5075	408
51.5409	352
51.5743	388
51.6077	423
51.6412	353
51.6746	360
51.708	363
51.7414	407
51.7748	362
51.8083	371
51.8417	342
51.8751	372
51.9085	342
51.9419	354
51.9754	384
52.0088	362
52.0422	347
52.0756	359
52.1091	329
52.1425	344
52.1759	293
52.2093	341
52.2428	375
52.2762	369
52.3096	397
52.343	393
52.3764	380
52.4099	401
52.4433	412
52.4767	383
52.5101	418
52.5436	425
52.577	401
52.6104	364
52.6438	352
52.6773	332
52.7107	342
52.7441	345
52.7775	391
52.8109	345
52.8444	344
52.8778	374
52.9112	332
52.9446	342
52.9781	346
53.0115	375
53.0449	335
53.0783	328
53.1117	344
53.1452	353
53.1786	382
53.212	359
53.2454	370
53.2789	388
53.3123	377
53.3457	389
53.3791	405
53.4126	389
53.446	362
53.4794	383
53.5128	347
53.5462	361
53.5797	388
53.6131	364
53.6465	380
53.6799	345
53.7133	379
53.7468	368
53.7802	376
53.8136	379
53.847	409
53.8805	423
53.9139	396
53.9473	416
53.9807	387
54.0142	375
54.0476	411
54.081	455
54.1144	395
54.1478	394
54.1813	433
54.2147	393
54.2481	427
54.2815	403
54.315	456
54.3484	439
54.3818	462
54.4152	477
54.4486	477
54.4821	483
54.5155	520
54.5489	548
54.5823	546
54.6158	577
54.6492	623
54.6826	680
54.716	691
54.7495	707
54.7829	694
54.8163	670
54.8497	702
54.8831	629
54.9166	646
54.95	522
54.9834	558
55.0168	505
55.0502	480
55.0837	450
55.1171	458
55.1505	436
55.1839	459
55.2174	383
55.2508	445
55.2842	474
55.3176	452
55.3511	383
55.3845	411
55.4179	398
55.4513	386
55.4847	380
55.5182	419
55.5516	439
55.585	385
55.6184	393
55.6519	399
55.6853	388
55.7187	381
55.7521	417
55.7856	407
55.819	420
55.8524	371
55.8858	419
55.9192	404
55.9527	358
55.9861	347
56.0195	372
56.0529	392
56.0864	406
56.1198	361
56.1532	373
56.1866	403
56.22	370
56.2535	364
56.2869	361
56.3203	373
56.3537	399
56.3871	388
56.4206	363
56.454	403
56.4874	369
56.5208	422
56.5543	410
56.5877	341
56.6211	388
56.6545	375
56.688	370
56.7214	380
56.7548	372
56.7882	339
56.8216	337
56.8551	370
56.8885	327
56.9219	298
56.9553	398
56.9888	338
57.0222	362
57.0556	339
57.089	332
57.1225	347
57.1559	339
57.1893	314
57.2227	300
57.2561	320
57.2896	332
57.323	299
57.3564	280
57.3898	329
57.4233	325
57.4567	337
57.4901	320
57.5235	330
57.5569	308
57.5904	313
57.6238	311
57.6572	324
57.6906	316
57.724	344
57.7575	321
57.7909	302
57.8243	332
57.8577	295
57.8912	271
57.9246	330
57.958	363
57.9914	300
58.0249	310
58.0583	293
58.0917	271
58.1251	309
58.1585	289
58.192	325
58.2254	316
58.2588	311
58.2922	303
58.3257	306
58.3591	333
58.3925	317
58.4259	315
58.4594	311
58.4928	321
58.5262	328
58.5596	330
58.593	295
58.6265	342
58.6599	301
58.6933	302
58.7267	281
58.7602	297
58.7936	277
58.827	324
58.8604	306
58.8938	323
58.9273	289
58.9607	288
58.9941	315
59.0275	313
59.0609	300
59.0944	340
59.1278	315
59.1612	326
59.1946	341
59.2281	290
59.2615	298
59.2949	304
59.3283	344
59.3618	297
59.3952	295
59.4286	312
59.462	320
59.4954	327
59.5289	336
59.5623	360
59.5957	285
59.6291	301
59.6626	321
59.696	316
59.7294	344
59.7628	297
59.7963	327
59.8297	306
59.8631	306
59.8965	322
59.9299	353
59.9634	313
59.9968	336
60.0302	326
60.0636	349
60.0971	328
60.1305	317
60.1639	387
60.1973	388
60.2307	398
60.2642	412
60.2976	388
60.331	404
60.3644	450
60.3979	470
60.4313	471
60.4647	455
60.4981	437
60.5316	467
60.565	430
60.5984	450
60.6318	451
60.6652	420
60.6987	440
60.7321	433
60.7655	370
60.7989	400
60.8323	389
60.8658	385
60.8992	354
60.9326	406
60.966	370
60.9995	338
61.0329	347
61.0663	364
61.0997	369
61.1332	389
61.1666	384
61.2	479
61.2334	626
61.2668	487
61.3003	431
61.3337	387
61.3671	388
61.4005	444
61.434	411
61.4674	357
61.5008	303
61.5342	318
61.5676	309
61.6011	341
61.6345	309
61.6679	341
61.7013	333
61.7348	300
61.7682	320
61.8016	325
61.835	310
61.8685	290
61.9019	309
61.9353	313
61.9687	291
62.0021	268
62.0356	314
62.069	318
62.1024	297
62.1358	316
62.1692	305
62.2027	318
62.2361	313
62.2695	330
62.3029	332
62.3364	313
62.3698	311
62.4032	322
62.4366	283
62.4701	339
62.5035	329
62.5369	271
62.5703	320
62.6037	311
62.6372	275
62.6706	316
62.704	315
62.7374	283
62.7709	301
62.8043	299
62.8377	293
62.8711	287
62.9046	316
62.938	283
62.9714	282
63.0048	337
63.0382	259
63.0717	287
63.1051	318
63.1385	291
63.1719	322
63.2054	297
63.2388	310
63.2722	324
63.3056	342
63.339	325
63.3725	317
63.4059	288
63.4393	313
63.4727	292
63.5061	289
63.5396	293
63.573	298
63.6064	278
63.6398	268
63.6733	277
63.7067	287
63.7401	299
63.7735	270
63.807	268
63.8404	302
63.8738	310
63.9072	274
63.9406	288
63.9741	304
64.0075	290
64.0409	270
64.0743	279
64.1078	258
64.1412	274
64.1746	275
64.208	269
64.2415	256
64.2749	255
64.3083	274
64.3417	245
64.3751	280
64.4086	235
64.442	315
64.4754	283
64.5088	289
64.5422	302
64.5757	268
64.6091	264
64.6425	264
64.6759	291
64.7094	257
64.7428	271
64.7762	290
64.8096	254
64.8431	267
64.8765	252
64.9099	253
64.9433	252
64.9767	278
65.0102	283
65.0436	277
65.077	254
65.1104	304
65.1439	302
65.1773	273
65.2107	312
65.2441	276
65.2776	255
65.311	280
65.3444	282
65.3778	312
65.4112	270
65.4447	265
65.4781	252
65.5115	249
65.5449	254
65.5784	276
65.6118	265
65.6452	281
65.6786	334
65.712	291
65.7455	293
65.7789	289
65.8123	268
65.8457	291
65.8791	289
65.9126	293
65.946	333
65.9794	324
66.0128	300
66.0463	291
66.0797	327
66.1131	312
66.1465	316
66.18	325
66.2134	311
66.2468	315
66.2802	317
66.3136	381
66.3471	393
66.3805	388
66.4139	315
66.4473	291
66.4808	333
66.5142	363
66.5476	363
66.581	330
66.6145	306
66.6479	286
66.6813	267
66.7147	316
66.7481	267
66.7816	322
66.815	282
66.8484	286
66.8818	302
66.9153	278
66.9487	295
66.9821	277
67.0155	290
67.0489	302
67.0824	297
67.1158	275
67.1492	290
67.1826	271
67.216	287
67.2495	309
67.2829	294
67.3163	290
67.3497	292
67.3832	291
67.4166	325
67.45	287
67.4834	294
67.5169	282
67.5503	308
67.5837	271
67.6171	278
67.6505	291
67.684	320
67.7174	286
67.7508	280
67.7842	325
67.8177	322
67.8511	365
67.8845	428
67.9179	408
67.9514	392
67.9848	354
68.0182	332
68.0516	350
68.085	386
68.1185	359
68.1519	352
68.1853	326
68.2187	291
68.2522	275
68.2856	285
68.319	250
68.3524	253
68.3858	264
68.4193	270
68.4527	252
68.4861	259
68.5195	286
68.5529	275
68.5864	279
68.6198	240
68.6532	306
68.6866	281
68.7201	279
68.7535	270
68.7869	256
68.8203	266
68.8538	283
68.8872	294
68.9206	262
68.954	282
68.9874	267
69.0209	311
69.0543	283
69.0877	277
69.1211	297
69.1546	267
69.188	282
69.2214	294
69.2548	293
69.2883	443
69.3217	455
69.3551	332
69.3885	340
69.4219	332
69.4554	335
69.4888	377
69.5222	345
69.5556	325
69.5891	314
69.6225	314
69.6559	299
69.6893	306
69.7227	259
69.7562	277
69.7896	282
69.823	243
69.8564	311
69.8899	325
69.9233	270
69.9567	290
69.9901	254
70.0236	288
70.057	277
70.0904	280
70.1238	255
70.1572	291
70.1907	264
70.2241	318
70.2575	279
70.2909	333
70.3243	546
70.3578	547
70.3912	365
70.4246	280
70.458	310
70.4915	282
70.5249	374
70.5583	433
70.5917	285
70.6252	277
70.6586	266
70.692	310
70.7254	282
70.7588	286
70.7923	268
70.8257	276
70.8591	310
70.8925	315
70.926	320
70.9594	320
70.9928	357
71.0262	335
71.0596	349
71.0931	306
71.1265	333
71.1599	329
71.1933	291
71.2268	279
71.2602	294
71.2936	314
71.327	320
71.3605	294
71.3939	266
71.4273	258
71.4607	261
71.4941	292
71.5276	288
71.561	259
71.5944	273
71.6278	233
71.6612	245
71.6947	266
71.7281	262
71.7615	294
71.7949	290
71.8284	285
[truncated: 550 more rows]

## Sheet: Fig.6
5.01671	1786
5.05013	1778
5.08356	1786
5.11698	1709
5.1504	1695
5.18382	1694
5.21725	1676
5.25067	1722
5.28409	1691
5.31751	1678
5.35094	1698
5.38436	1706
5.41778	1666
5.4512	1693
5.48463	1616
5.51805	1685
5.55147	1612
5.58489	1666
5.61832	1526
5.65174	1616
5.68516	1684
5.71858	1614
5.75201	1636
5.78543	1567
5.81885	1584
5.85227	1578
5.8857	1552
5.91912	1563
5.95254	1541
5.98596	1556
6.01939	1589
6.05281	1507
6.08623	1486
6.11965	1495
6.15308	1505
6.1865	1496
6.21992	1473
6.25335	1525
6.28677	1508
6.32019	1420
6.35361	1466
6.38704	1502
6.42046	1440
6.45388	1483
6.4873	1412
6.52073	1386
6.55415	1441
6.58757	1422
6.62099	1464
6.65442	1434
6.68784	1346
6.72126	1393
6.75468	1418
6.78811	1357
6.82153	1401
6.85495	1358
6.88837	1343
6.9218	1318
6.95522	1369
6.98864	1325
7.02206	1335
7.05549	1342
7.08891	1356
7.12233	1259
7.15575	1337
7.18918	1278
7.2226	1300
7.25602	1321
7.28944	1259
7.32287	1336
7.35629	1248
7.38971	1288
7.42313	1297
7.45656	1277
7.48998	1270
7.5234	1221
7.55682	1223
7.59025	1154
7.62367	1237
7.65709	1206
7.69051	1238
7.72394	1190
7.75736	1203
7.79078	1242
7.8242	1231
7.85763	1224
7.89105	1176
7.92447	1178
7.95789	1183
7.99132	1136
8.02474	1139
8.05816	1129
8.09158	1121
8.12501	1144
8.15843	1112
8.19185	1091
8.22527	1101
8.2587	1102
8.29212	1062
8.32554	1127
8.35896	1105
8.39239	1112
8.42581	1045
8.45923	1077
8.49266	1088
8.52608	1110
8.5595	1065
8.59292	1052
8.62635	1031
8.65977	1072
8.69319	1018
8.72661	1071
8.76004	1030
8.79346	1031
8.82688	982
8.8603	1024
8.89373	1078
8.92715	1045
8.96057	986
8.99399	953
9.02742	992
9.06084	1009
9.09426	1027
9.12768	1064
9.16111	960
9.19453	981
9.22795	974
9.26137	1037
9.2948	954
9.32822	966
9.36164	984
9.39506	956
9.42849	907
9.46191	926
9.49533	914
9.52875	921
9.56218	910
9.5956	906
9.62902	953
9.66244	950
9.69587	886
9.72929	931
9.76271	926
9.79613	914
9.82956	879
9.86298	909
9.8964	894
9.92982	886
9.96325	903
9.99667	963
10.0301	906
10.0635	834
10.0969	840
10.1304	908
10.1638	862
10.1972	904
10.2306	904
10.264	813
10.2975	838
10.3309	846
10.3643	846
10.3977	844
10.4312	817
10.4646	840
10.498	860
10.5314	843
10.5648	863
10.5983	876
10.6317	827
10.6651	812
10.6985	797
10.732	838
10.7654	793
10.7988	789
10.8322	805
10.8657	806
10.8991	762
10.9325	758
10.9659	838
10.9993	762
11.0328	829
11.0662	797
11.0996	796
11.133	753
11.1665	764
11.1999	705
11.2333	763
11.2667	829
11.3002	743
11.3336	781
11.367	769
11.4004	764
11.4338	796
11.4673	777
11.5007	732
11.5341	801
11.5675	752
11.6009	724
11.6344	813
11.6678	748
11.7012	725
11.7346	740
11.7681	752
11.8015	787
11.8349	723
11.8683	769
11.9017	745
11.9352	744
11.9686	744
12.002	735
12.0354	721
12.0689	779
12.1023	796
12.1357	762
12.1691	734
12.2026	753
12.236	727
12.2694	700
12.3028	731
12.3362	672
12.3697	725
12.4031	671
12.4365	732
12.4699	725
12.5034	697
12.5368	679
12.5702	704
12.6036	716
12.6371	709
12.6705	662
12.7039	684
12.7373	704
12.7707	701
12.8042	732
12.8376	671
12.871	691
12.9044	654
12.9378	695
12.9713	676
13.0047	681
13.0381	632
13.0715	654
13.105	655
13.1384	678
13.1718	653
13.2052	649
13.2387	655
13.2721	690
13.3055	635
13.3389	651
13.3724	676
13.4058	613
13.4392	659
13.4726	647
13.506	646
13.5395	679
13.5729	644
13.6063	661
13.6397	668
13.6731	644
13.7066	666
13.74	660
13.7734	605
13.8068	632
13.8403	626
13.8737	638
13.9071	605
13.9405	627
13.974	646
14.0074	618
14.0408	608
14.0742	596
14.1076	624
14.1411	650
14.1745	621
14.2079	622
14.2413	678
14.2747	669
14.3082	627
14.3416	606
14.375	640
14.4084	647
14.4419	556
14.4753	675
14.5087	626
14.5421	599
14.5756	617
14.609	612
14.6424	617
14.6758	595
14.7093	612
14.7427	594
14.7761	583
14.8095	594
14.8429	588
14.8764	561
14.9098	605
14.9432	610
14.9766	582
15.01	602
15.0435	645
15.0769	596
15.1103	605
15.1437	586
15.1772	627
15.2106	577
15.244	638
15.2774	646
15.3109	582
15.3443	608
15.3777	642
15.4111	616
15.4445	622
15.478	568
15.5114	581
15.5448	569
15.5782	619
15.6117	634
15.6451	574
15.6785	596
15.7119	574
15.7454	606
15.7788	541
15.8122	627
15.8456	550
15.879	615
15.9125	643
15.9459	597
15.9793	589
16.0127	563
16.0462	618
16.0796	588
16.113	597
16.1464	595
16.1798	595
16.2133	610
16.2467	592
16.2801	651
16.3135	542
16.3469	530
16.3804	599
16.4138	578
16.4472	584
16.4806	574
16.5141	592
16.5475	642
16.5809	559
16.6143	625
16.6477	633
16.6812	633
16.7146	709
16.748	875
16.7814	1141
16.8149	934
16.8483	595
16.8817	636
16.9151	570
16.9486	561
16.982	656
17.0154	556
17.0488	582
17.0822	534
17.1157	581
17.1491	583
17.1825	604
17.2159	613
17.2494	605
17.2828	591
17.3162	579
17.3496	577
17.3831	572
17.4165	561
17.4499	560
17.4833	586
17.5167	589
17.5502	530
17.5836	582
17.617	488
17.6504	548
17.6838	571
17.7173	548
17.7507	581
17.7841	547
17.8175	592
17.851	556
17.8844	585
17.9178	537
17.9512	531
17.9847	551
18.0181	569
18.0515	597
18.0849	557
18.1183	552
18.1518	563
18.1852	524
18.2186	535
18.252	572
18.2855	569
18.3189	548
18.3523	590
18.3857	594
18.4191	551
18.4526	599
18.486	607
18.5194	556
18.5528	563
18.5863	590
18.6197	607
18.6531	603
18.6865	632
18.72	599
18.7534	626
18.7868	615
18.8202	700
18.8536	762
18.8871	725
18.9205	851
18.9539	850
18.9873	662
19.0207	651
19.0542	567
19.0876	569
19.121	564
19.1544	581
19.1879	547
19.2213	571
19.2547	509
19.2881	562
19.3216	585
19.355	550
19.3884	555
19.4218	604
19.4552	589
19.4887	595
19.5221	580
19.5555	566
19.5889	590
19.6224	608
19.6558	566
19.6892	553
19.7226	573
19.756	634
19.7895	568
19.8229	574
19.8563	600
19.8897	538
19.9232	559
19.9566	586
19.99	612
20.0234	551
20.0569	617
20.0903	581
20.1237	575
20.1571	560
20.1905	546
20.224	590
20.2574	586
20.2908	603
20.3242	550
20.3577	649
20.3911	591
20.4245	627
20.4579	559
20.4914	602
20.5248	602
20.5582	615
20.5916	623
20.625	613
20.6585	643
20.6919	643
20.7253	619
20.7587	627
20.7921	611
20.8256	651
20.859	635
20.8924	656
20.9258	619
20.9593	617
20.9927	637
21.0261	625
21.0595	588
21.0929	631
21.1264	608
21.1598	610
21.1932	632
21.2266	593
21.2601	635
21.2935	650
21.3269	621
21.3603	603
21.3938	584
21.4272	604
21.4606	617
21.494	590
21.5274	625
21.5609	653
21.5943	583
21.6277	683
21.6611	616
21.6946	693
21.728	703
21.7614	633
21.7948	656
21.8283	592
21.8617	646
21.8951	662
21.9285	627
21.9619	659
21.9954	629
22.0288	690
22.0622	615
22.0956	671
22.129	666
22.1625	654
22.1959	651
22.2293	645
22.2627	703
22.2962	644
22.3296	671
22.363	691
22.3964	647
22.4298	698
22.4633	691
22.4967	677
22.5301	677
22.5635	638
22.597	644
22.6304	688
22.6638	743
22.6972	706
22.7307	730
22.7641	734
22.7975	653
22.8309	715
22.8644	777
22.8978	810
22.9312	799
22.9646	864
22.998	849
23.0315	765
23.0649	781
23.0983	790
23.1317	768
23.1652	737
23.1986	799
23.232	796
23.2654	732
23.2988	757
23.3323	799
23.3657	820
23.3991	877
23.4325	820
23.4659	816
23.4994	829
23.5328	919
23.5662	864
23.5996	828
23.6331	922
23.6665	963
23.6999	916
23.7333	894
23.7667	885
23.8002	927
23.8336	931
23.867	948
23.9004	950
23.9339	973
23.9673	936
24.0007	950
24.0341	995
24.0676	927
24.101	959
24.1344	958
24.1678	988
24.2013	1094
24.2347	1031
24.2681	1037
24.3015	1143
24.3349	1134
24.3684	1123
24.4018	1023
24.4352	955
24.4686	886
24.5021	802
24.5355	825
24.5689	808
24.6023	816
24.6357	812
24.6692	814
24.7026	800
24.736	730
24.7694	788
24.8028	775
24.8363	775
24.8697	710
24.9031	809
24.9365	760
24.97	810
25.0034	784
25.0368	726
25.0702	722
25.1037	765
25.1371	748
25.1705	779
25.2039	793
25.2373	729
25.2708	724
25.3042	690
25.3376	774
25.371	756
25.4045	766
25.4379	790
25.4713	769
25.5047	777
25.5382	878
25.5716	854
25.605	1017
25.6384	1160
25.6718	1391
25.7053	1292
25.7387	1334
25.7721	1289
25.8055	966
25.839	915
25.8724	757
25.9058	704
25.9392	724
25.9726	737
26.0061	716
26.0395	701
26.0729	780
26.1063	740
26.1397	740
26.1732	733
26.2066	692
26.24	784
26.2734	709
26.3069	749
26.3403	721
26.3737	730
26.4071	658
26.4406	716
26.474	676
26.5074	658
26.5408	677
26.5742	604
26.6077	676
26.6411	711
26.6745	669
26.7079	660
26.7414	681
26.7748	671
26.8082	660
26.8416	659
26.8751	699
26.9085	631
26.9419	666
26.9753	658
27.0087	626
27.0422	661
27.0756	664
27.109	660
27.1424	647
27.1759	638
27.2093	668
27.2427	665
27.2761	638
27.3095	669
27.343	597
27.3764	653
27.4098	668
27.4432	647
27.4767	658
27.5101	629
27.5435	626
27.5769	616
27.6104	678
27.6438	677
27.6772	700
27.7106	999
27.744	836
27.7775	775
27.8109	736
27.8443	602
27.8777	616
27.9111	592
27.9446	603
27.978	640
28.0114	639
28.0448	574
28.0783	600
28.1117	622
28.1451	627
28.1785	575
28.212	658
28.2454	657
28.2788	712
28.3122	672
28.3456	693
28.3791	607
28.4125	590
28.4459	604
28.4793	568
28.5128	601
28.5462	597
28.5796	572
28.613	571
28.6465	591
28.6799	546
28.7133	553
28.7467	518
28.7801	575
28.8136	552
28.847	568
28.8804	528
28.9138	608
28.9473	530
28.9807	596
29.0141	600
29.0475	568
29.0809	626
29.1144	618
29.1478	615
29.1812	560
29.2146	604
29.248	502
29.2815	600
29.3149	503
29.3483	537
29.3817	477
29.4152	529
29.4486	532
29.482	530
29.5154	519
29.5489	514
29.5823	550
29.6157	549
29.6491	545
29.6825	549
29.716	534
29.7494	507
29.7828	502
29.8162	517
29.8497	512
29.8831	535
29.9165	549
29.9499	527
29.9834	486
30.0168	548
30.0502	479
30.0836	529
30.117	486
30.1505	504
30.1839	520
30.2173	519
30.2507	488
30.2842	517
30.3176	531
30.351	524
30.3844	506
30.4178	545
30.4513	504
30.4847	505
30.5181	552
30.5515	531
30.5849	498
30.6184	546
30.6518	515
30.6852	527
30.7186	518
30.7521	475
30.7855	490
30.8189	526
30.8523	455
30.8858	461
30.9192	504
30.9526	520
30.986	472
31.0194	477
31.0529	497
31.0863	465
31.1197	487
31.1531	475
31.1866	476
31.22	441
31.2534	503
31.2868	474
31.3203	453
31.3537	450
31.3871	477
31.4205	474
31.4539	493
31.4874	508
31.5208	542
31.5542	557
31.5876	521
31.6211	516
31.6545	541
31.6879	475
31.7213	473
31.7547	505
31.7882	455
31.8216	429
31.855	464
31.8884	494
31.9218	468
31.9553	493
31.9887	445
32.0221	458
32.0555	509
32.089	451
32.1224	479
32.1558	494
32.1892	479
32.2227	485
32.2561	423
32.2895	464
32.3229	472
32.3563	476
32.3898	436
32.4232	520
32.4566	499
32.49	494
32.5235	513
32.5569	493
32.5903	479
32.6237	469
32.6572	492
32.6906	482
32.724	472
32.7574	488
32.7908	488
32.8243	479
32.8577	507
32.8911	477
32.9245	502
32.9579	463
32.9914	540
33.0248	468
33.0582	501
33.0916	504
33.1251	516
33.1585	475
33.1919	490
33.2253	548
33.2588	451
33.2922	517
33.3256	513
33.359	525
33.3924	474
33.4259	510
33.4593	513
33.4927	529
33.5261	523
33.5596	571
33.593	546
33.6264	571
33.6598	562
33.6932	594
33.7267	605
33.7601	559
33.7935	577
33.8269	518
33.8604	527
33.8938	532
33.9272	583
33.9606	556
33.9941	561
34.0275	561
34.0609	573
34.0943	577
34.1277	527
34.1612	561
34.1946	512
34.228	532
34.2614	517
34.2948	542
34.3283	540
34.3617	578
34.3951	536
34.4285	590
34.462	600
34.4954	676
34.5288	575
34.5622	615
34.5957	494
34.6291	541
34.6625	496
34.6959	466
34.7293	521
34.7628	445
34.7962	493
34.8296	480
34.863	471
34.8965	544
34.9299	513
34.9633	507
34.9967	559
35.0301	495
35.0636	535
35.097	459
35.1304	450
35.1638	403
35.1973	473
35.2307	443
35.2641	438
35.2975	449
35.331	465
35.3644	454
35.3978	442
35.4312	422
35.4646	398
35.4981	427
35.5315	457
35.5649	476
35.5983	439
35.6318	448
35.6652	404
35.6986	452
35.732	433
35.7655	423
35.7989	410
35.8323	389
35.8657	405
35.8991	438
35.9326	401
35.966	436
35.9994	395
36.0328	416
36.0662	438
36.0997	415
36.1331	401
36.1665	430
36.1999	388
36.2334	421
36.2668	401
36.3002	409
36.3336	403
36.367	416
36.4005	419
36.4339	426
36.4673	438
36.5007	422
36.5342	444
36.5676	426
36.601	405
36.6344	396
36.6679	403
36.7013	416
36.7347	415
36.7681	399
36.8015	371
36.835	408
36.8684	407
36.9018	417
36.9352	434
36.9687	442
37.0021	443
37.0355	439
37.0689	417
37.1024	437
37.1358	410
37.1692	406
37.2026	461
37.236	371
37.2695	400
37.3029	415
37.3363	395
37.3697	396
37.4031	396
37.4366	390
37.47	393
37.5034	374
37.5368	401
37.5703	371
37.6037	414
37.6371	385
37.6705	362
37.7039	408
37.7374	405
37.7708	334
37.8042	355
37.8376	392
37.8711	383
37.9045	387
37.9379	378
37.9713	385
38.0048	407
38.0382	379
38.0716	377
38.105	410
38.1384	386
38.1719	382
38.2053	384
38.2387	392
38.2721	408
38.3056	379
38.339	420
38.3724	374
38.4058	420
38.4393	362
38.4727	371
38.5061	367
38.5395	361
38.5729	393
38.6064	323
38.6398	393
38.6732	372
38.7066	365
38.74	354
38.7735	382
38.8069	425
38.8403	390
38.8737	340
38.9072	375
38.9406	397
38.974	341
39.0074	364
39.0408	420
39.0743	328
39.1077	331
39.1411	357
39.1745	387
39.208	359
39.2414	375
39.2748	361
39.3082	372
39.3417	357
39.3751	346
39.4085	386
39.4419	361
39.4753	310
39.5088	351
39.5422	362
39.5756	324
39.609	389
39.6425	379
39.6759	317
39.7093	331
39.7427	345
39.7762	371
39.8096	373
39.843	364
39.8764	328
39.9098	334
39.9433	378
39.9767	353
40.0101	372
40.0435	400
40.0769	376
40.1104	385
40.1438	340
40.1772	360
40.2106	367
40.2441	359
40.2775	362
40.3109	392
40.3443	340
40.3778	368
40.4112	366
40.4446	409
40.478	339
40.5115	362
40.5449	346
40.5783	353
40.6117	351
40.6451	367
40.6786	388
40.712	364
40.7454	394
40.7788	389
40.8122	351
40.8457	360
40.8791	338
40.9125	347
40.9459	384
40.9794	345
41.0128	389
41.0462	397
41.0796	340
41.1131	396
41.1465	367
41.1799	396
41.2133	352
41.2467	364
41.2802	347
41.3136	362
41.347	363
41.3804	393
41.4138	370
41.4473	312
41.4807	383
41.5141	372
41.5475	387
41.581	445
41.6144	392
41.6478	404
41.6812	372
41.7147	376
41.7481	386
41.7815	335
41.8149	347
41.8484	378
41.8818	352
41.9152	329
41.9486	331
41.982	362
42.0155	353
42.0489	351
42.0823	359
42.1157	355
42.1491	361
42.1826	386
42.216	365
42.2494	351
42.2828	355
42.3163	325
42.3497	350
42.3831	334
42.4165	324
42.45	345
42.4834	367
42.5168	310
42.5502	324
42.5836	308
42.6171	361
42.6505	307
42.6839	312
42.7173	324
42.7508	333
42.7842	351
42.8176	325
42.851	334
42.8845	347
42.9179	318
42.9513	322
42.9847	321
43.0181	329
43.0516	324
43.085	384
43.1184	364
43.1518	329
43.1853	361
43.2187	336
43.2521	316
43.2855	312
43.3189	344
43.3524	334
43.3858	353
43.4192	324
43.4526	319
43.486	346
43.5195	331
43.5529	338
43.5863	329
43.6197	372
43.6532	408
43.6866	363
43.72	306
43.7534	362
43.7869	344
43.8203	322
43.8537	302
43.8871	329
43.9205	347
43.954	329
43.9874	331
44.0208	331
44.0542	329
44.0877	308
44.1211	317
44.1545	296
44.1879	296
44.2214	298
44.2548	331
44.2882	327
44.3216	309
44.355	327
44.3885	299
44.4219	310
44.4553	321
44.4887	344
44.5222	311
44.5556	301
44.589	339
44.6224	312
44.6558	296
44.6893	329
44.7227	289
44.7561	308
44.7895	312
44.8229	344
44.8564	299
44.8898	294
44.9232	285
44.9566	302
44.9901	284
45.0235	306
45.0569	311
45.0903	318
45.1238	321
45.1572	340
45.1906	317
45.224	301
45.2574	324
45.2909	303
45.3243	302
45.3577	317
45.3911	356
45.4246	329
45.458	312
45.4914	297
45.5248	270
45.5583	299
45.5917	302
45.6251	328
45.6585	317
45.6919	296
45.7254	325
45.7588	298
45.7922	322
45.8256	311
45.8591	301
45.8925	331
45.9259	295
45.9593	296
45.9927	317
46.0262	332
46.0596	297
46.093	312
46.1264	317
46.1598	299
46.1933	318
46.2267	300
46.2601	324
46.2935	344
46.327	301
46.3604	329
46.3938	320
46.4272	338
46.4607	324
46.4941	283
46.5275	303
46.5609	314
46.5943	302
46.6278	349
46.6612	374
46.6946	329
46.728	349
46.7615	330
46.7949	345
46.8283	361
46.8617	332
46.8952	335
46.9286	329
46.962	275
46.9954	318
47.0288	301
47.0623	334
47.0957	347
47.1291	339
47.1625	307
47.196	323
47.2294	324
47.2628	299
47.2962	349
47.3296	345
47.3631	345
47.3965	330
47.4299	403
47.4633	499
47.4968	583
47.5302	440
47.5636	336
47.597	441
47.6305	442
47.6639	395
47.6973	319
47.7307	320
47.7641	345
47.7976	341
47.831	339
47.8644	336
47.8978	346
47.9312	331
47.9647	329
47.9981	352
48.0315	309
48.0649	359
48.0984	349
48.1318	341
48.1652	355
48.1986	367
48.2321	360
48.2655	329
48.2989	378
48.3323	389
48.3657	359
48.3992	347
48.4326	365
48.466	367
48.4994	334
48.5329	345
48.5663	371
48.5997	381
48.6331	365
48.6665	374
48.7	379
48.7334	400
48.7668	389
48.8002	384
48.8337	386
48.8671	436
48.9005	365
48.9339	420
48.9674	361
49.0008	400
49.0342	415
49.0676	371
49.101	367
49.1345	371
49.1679	401
49.2013	356
49.2347	354
49.2681	353
49.3016	342
49.335	397
49.3684	371
49.4018	399
49.4353	381
49.4687	364
49.5021	376
49.5355	354
49.569	397
49.6024	381
49.6358	370
49.6692	376
49.7026	341
49.7361	340
49.7695	383
49.8029	346
49.8363	352
49.8698	312
49.9032	328
49.9366	316
49.97	343
50.0035	331
50.0369	366
50.0703	349
50.1037	342
50.1371	349
50.1706	354
50.204	351
50.2374	370
50.2708	306
50.3043	347
50.3377	342
50.3711	351
50.4045	332
50.4379	321
50.4714	329
50.5048	350
50.5382	363
50.5716	338
50.605	329
50.6385	330
50.6719	346
50.7053	339
50.7387	346
50.7722	354
50.8056	356
50.839	361
50.8724	364
50.9059	360
50.9393	372
50.9727	387
51.0061	355
51.0395	372
51.073	359
51.1064	385
51.1398	373
51.1732	374
51.2067	440
51.2401	484
51.2735	541
51.3069	452
51.3404	432
51.3738	405
51.4072	421
51.4406	370
51.474	381
51.5075	355
51.5409	361
51.5743	339
51.6077	319
51.6412	357
51.6746	316
51.708	324
51.7414	351
51.7748	386
51.8083	345
51.8417	332
51.8751	343
51.9085	349
51.9419	388
51.9754	344
52.0088	359
52.0422	373
52.0756	360
52.1091	332
52.1425	330
52.1759	314
52.2093	350
52.2428	353
52.2762	333
52.3096	378
52.343	366
52.3764	349
52.4099	378
52.4433	364
52.4767	354
52.5101	354
52.5436	362
52.577	346
52.6104	339
52.6438	345
52.6773	352
52.7107	330
52.7441	339
52.7775	317
52.8109	389
52.8444	359
52.8778	372
52.9112	344
52.9446	305
52.9781	317
53.0115	338
53.0449	375
53.0783	385
53.1117	384
53.1452	322
53.1786	340
53.212	368
53.2454	382
53.2789	343
53.3123	308
53.3457	354
53.3791	324
53.4126	362
53.446	332
53.4794	352
53.5128	336
53.5462	362
53.5797	345
53.6131	373
53.6465	373
53.6799	404
53.7133	344
53.7468	379
53.7802	355
53.8136	365
53.847	349
53.8805	396
53.9139	364
53.9473	394
53.9807	401
54.0142	367
54.0476	395
54.081	368
54.1144	384
54.1478	377
54.1813	384
54.2147	427
54.2481	416
54.2815	382
54.315	410
54.3484	384
54.3818	388
54.4152	390
54.4486	361
54.4821	423
54.5155	406
54.5489	385
54.5823	387
54.6158	409
54.6492	379
54.6826	436
54.716	407
54.7495	389
54.7829	458
54.8163	386
54.8497	423
54.8831	388
54.9166	410
54.95	419
54.9834	432
55.0168	366
55.0502	390
55.0837	430
55.1171	434
55.1505	399
55.1839	421
55.2174	375
55.2508	383
55.2842	378
55.3176	367
55.3511	427
55.3845	367
55.4179	378
55.4513	379
55.4847	353
55.5182	336
55.5516	378
55.585	379
55.6184	368
55.6519	332
55.6853	357
55.7187	347
55.7521	354
55.7856	381
55.819	364
55.8524	395
55.8858	373
55.9192	362
55.9527	353
55.9861	361
56.0195	363
56.0529	370
56.0864	356
56.1198	335
56.1532	344
56.1866	361
56.22	333
56.2535	329
56.2869	330
56.3203	299
56.3537	342
56.3871	343
56.4206	290
56.454	334
56.4874	289
56.5208	330
56.5543	342
56.5877	290
56.6211	334
56.6545	336
56.688	316
56.7214	287
56.7548	351
56.7882	312
56.8216	374
56.8551	343
56.8885	339
56.9219	330
56.9553	318
56.9888	335
57.0222	366
57.0556	385
57.089	351
57.1225	356
57.1559	283
57.1893	303
57.2227	340
57.2561	294
57.2896	339
57.323	299
57.3564	286
57.3898	313
57.4233	279
57.4567	307
57.4901	307
57.5235	336
57.5569	307
57.5904	311
57.6238	302
57.6572	300
57.6906	296
57.724	309
57.7575	319
57.7909	284
57.8243	291
57.8577	305
57.8912	294
57.9246	301
57.958	327
57.9914	290
58.0249	303
58.0583	286
58.0917	278
58.1251	342
58.1585	308
58.192	296
58.2254	286
58.2588	301
58.2922	320
58.3257	286
58.3591	305
58.3925	285
58.4259	303
58.4594	286
58.4928	258
58.5262	300
58.5596	280
58.593	289
58.6265	306
58.6599	292
58.6933	292
58.7267	288
58.7602	268
58.7936	281
58.827	298
58.8604	277
58.8938	302
58.9273	273
58.9607	299
58.9941	314
59.0275	285
59.0609	319
59.0944	288
59.1278	309
59.1612	307
59.1946	320
59.2281	269
59.2615	283
59.2949	297
59.3283	335
59.3618	303
59.3952	301
59.4286	286
59.462	313
59.4954	284
59.5289	340
59.5623	302
59.5957	292
59.6291	266
59.6626	290
59.696	340
59.7294	300
59.7628	270
59.7963	314
59.8297	320
59.8631	298
59.8965	298
59.9299	295
59.9634	319
59.9968	313
60.0302	290
60.0636	307
60.0971	351
60.1305	280
60.1639	334
60.1973	303
60.2307	309
60.2642	279
60.2976	298
60.331	335
60.3644	332
60.3979	340
60.4313	310
60.4647	331
60.4981	317
60.5316	283
60.565	295
60.5984	316
60.6318	307
60.6652	308
60.6987	292
60.7321	312
60.7655	360
60.7989	284
60.8323	289
60.8658	349
60.8992	310
60.9326	283
60.966	302
60.9995	289
61.0329	310
61.0663	301
61.0997	284
61.1332	289
61.1666	310
61.2	303
61.2334	318
61.2668	308
61.3003	303
61.3337	286
61.3671	295
61.4005	309
61.434	280
61.4674	277
61.5008	280
61.5342	277
61.5676	284
61.6011	274
61.6345	273
61.6679	235
61.7013	256
61.7348	263
61.7682	298
61.8016	280
61.835	264
61.8685	274
61.9019	259
61.9353	292
61.9687	246
62.0021	287
62.0356	283
62.069	281
62.1024	265
62.1358	246
62.1692	274
62.2027	245
62.2361	268
62.2695	267
62.3029	257
62.3364	257
62.3698	283
62.4032	286
62.4366	262
62.4701	240
62.5035	245
62.5369	244
62.5703	229
62.6037	262
62.6372	236
62.6706	244
62.704	267
62.7374	245
62.7709	233
62.8043	244
62.8377	270
62.8711	279
62.9046	242
62.938	270
62.9714	256
63.0048	233
63.0382	227
63.0717	268
63.1051	279
63.1385	279
63.1719	253
63.2054	278
63.2388	245
63.2722	270
63.3056	305
63.339	319
63.3725	240
63.4059	269
63.4393	249
63.4727	276
63.5061	260
63.5396	223
63.573	253
63.6064	273
63.6398	226
63.6733	243
63.7067	236
63.7401	258
63.7735	249
63.807	256
63.8404	257
63.8738	230
63.9072	252
63.9406	248
63.9741	227
64.0075	225
64.0409	255
64.0743	247
64.1078	265
64.1412	240
64.1746	229
64.208	248
64.2415	244
64.2749	248
64.3083	258
64.3417	254
64.3751	253
64.4086	221
64.442	246
64.4754	238
64.5088	221
64.5422	232
64.5757	233
64.6091	245
64.6425	257
64.6759	224
64.7094	238
64.7428	234
64.7762	236
64.8096	226
64.8431	236
64.8765	232
64.9099	235
64.9433	235
64.9767	244
65.0102	237
65.0436	258
65.077	248
65.1104	254
65.1439	269
65.1773	249
65.2107	240
65.2441	210
65.2776	253
65.311	224
65.3444	225
65.3778	218
65.4112	216
65.4447	240
65.4781	263
65.5115	242
65.5449	233
65.5784	219
65.6118	223
65.6452	274
65.6786	274
65.712	274
65.7455	257
65.7789	281
65.8123	299
65.8457	226
65.8791	266
65.9126	273
65.946	260
65.9794	256
66.0128	245
66.0463	260
66.0797	262
66.1131	256
66.1465	247
66.18	238
66.2134	224
66.2468	233
66.2802	229
66.3136	249
66.3471	269
66.3805	263
66.4139	235
66.4473	248
66.4808	220
66.5142	243
66.5476	230
66.581	234
66.6145	245
66.6479	222
66.6813	241
66.7147	244
66.7481	248
66.7816	235
66.815	243
66.8484	274
66.8818	231
66.9153	224
66.9487	215
66.9821	251
67.0155	254
67.0489	210
67.0824	246
67.1158	227
67.1492	208
67.1826	210
67.216	238
67.2495	263
67.2829	212
67.3163	218
67.3497	212
67.3832	238
67.4166	230
67.45	243
67.4834	245
67.5169	205
67.5503	235
67.5837	222
67.6171	243
67.6505	220
67.684	254
67.7174	232
67.7508	215
67.7842	205
67.8177	236
67.8511	248
67.8845	247
67.9179	234
67.9514	216
67.9848	226
68.0182	256
68.0516	254
68.085	235
68.1185	211
68.1519	224
68.1853	199
68.2187	218
68.2522	243
68.2856	224
68.319	232
68.3524	196
68.3858	235
68.4193	229
68.4527	212
68.4861	208
68.5195	235
68.5529	216
68.5864	251
68.6198	189
68.6532	243
68.6866	188
68.7201	200
68.7535	177
68.7869	196
68.8203	232
68.8538	212
68.8872	238
68.9206	223
68.954	243
68.9874	256
69.0209	223
69.0543	224
69.0877	201
69.1211	221
69.1546	233
69.188	237
69.2214	210
69.2548	233
69.2883	231
69.3217	199
69.3551	232
69.3885	231
69.4219	225
69.4554	245
69.4888	241
69.5222	226
69.5556	205
69.5891	227
69.6225	225
69.6559	256
69.6893	202
69.7227	243
69.7562	260
69.7896	249
69.823	234
69.8564	249
69.8899	229
69.9233	226
69.9567	247
69.9901	200
70.0236	253
70.057	231
70.0904	222
70.1238	244
70.1572	225
70.1907	201
70.2241	218
70.2575	212
70.2909	209
70.3243	242
70.3578	242
70.3912	245
70.4246	238
70.458	224
70.4915	209
70.5249	244
70.5583	220
70.5917	205
70.6252	227
70.6586	259
70.692	230
70.7254	252
70.7588	202
70.7923	224
70.8257	238
70.8591	200
70.8925	243
70.926	209
70.9594	242
70.9928	248
71.0262	235
71.0596	212
71.0931	222
71.1265	254
71.1599	213
71.1933	278
71.2268	213
71.2602	205
71.2936	235
71.327	214
71.3605	267
71.3939	211
71.4273	211
71.4607	233
71.4941	231
71.5276	223
71.561	222
71.5944	222
71.6278	223
71.6612	237
71.6947	220
71.7281	231
71.7615	212
71.7949	212
71.8284	292
[truncated: 550 more rows]
